# Supplementary material for: Diagnostic accuracy of handheld fundus photography: A comparative study of three commercially available cameras
Source: PLOS Digit Health. 2022 Nov 2;1(11):e0000131. doi: 10.1371/journal.pdig.0000131 (PMC9931246; doi:10.1371/journal.pdig.0000131)
Supplement: S1 Data — (CSV) [file pdig.0000131.s001.csv]

patientid	age	female	eye	photo_date	camera	cameraorder	cameratimeseconds	discomfort_0min10max	dr_refstandard	drseverity_refstandard	dme_refstandard	amd_refstandard	anymaculardegeneration_refstandard	amdseverity_refstandard	otherretinalpath_refstandard	anymaculardisease_refstandard	discgradability_photoconsensus	imageclarity_photoconsensus	nervecoverage_photoconsensus	maculacoverage_photoconsensus	dr_photoconsensus	drseverity_photoconsensus	dme_photoconsensus	amd_photoconsensus	amdseverity_photoconsensus	anymaculardisease_photoconsensus
1	71	1	LE	2019-02-21	inview	3	23	5	0		0	0	0			0	Confident	Good	All	All	0		0	1	Early AMD	1
1	71	1	LE	2019-02-21	peek	1	38	5	0		0	0	0			0		Poor	All	None	0		0	0		0
1	71	1	LE	2019-02-21	pictor	2	31	5	0		0	0	0			0		Excellent	All	All	0		0	1	Early AMD	1
1	71	1	RE	2019-02-21	inview	3	23	5	0		0	0	0			0		Fair	All	All	0		0	1	Intermediate AMD	1
1	71	1	RE	2019-02-21	peek	1	38	5	0		0	0	0			0		Poor	All	Some	0		0	1	Intermediate AMD	1
1	71	1	RE	2019-02-21	pictor	2	31	5	0		0	0	0			0		Good	All	All	0		0	1	Early AMD	1
2	66	1	LE	2018-11-07	inview	3	16	0	1	Mild/moderate NPDR	0	0	0			1	Confident	Excellent	All	All	0		0	1		1
2	66	1	LE	2018-11-07	peek	1	27	0	1	Mild/moderate NPDR	0	0	0			1		Poor	Some	None	0		0	0		0
2	66	1	LE	2018-11-07	pictor	2	24	0	1	Mild/moderate NPDR	0	0	0			1	Confident	Good	All	Some	0		0	1	Early AMD	1
2	66	1	RE	2018-11-07	inview	3	16	0	1	Mild/moderate NPDR	0	0	1		polypoidal choroidal vasculopathy	1	Confident	Good	All	All	0		0	1		1
2	66	1	RE	2018-11-07	peek	1	27	0	1	Mild/moderate NPDR	0	0	1		polypoidal choroidal vasculopathy	1		Poor	Some	None	0		0	0		0
2	66	1	RE	2018-11-07	pictor	2	24	0	1	Mild/moderate NPDR	0	0	1		polypoidal choroidal vasculopathy	1		Excellent	All	All	0		0	1	Early AMD	1
3	71	0	LE	2018-09-13	inview	1	31	6	0		0	0	0			0	Confident	Fair	All	All	0		0	0		0
3	71	0	LE	2018-09-13	peek	2	112	6	0		0	0	0			0		Poor	Some	None	0		0	0		0
3	71	0	LE	2018-09-13	pictor	3	97	6	0		0	0	0			0		Poor	Some	Some	0		0	0		0
3	71	0	RE	2018-09-13	inview	1	31	6	0		0	0	0			0	Confident	Fair	All	All	0		0	0		0
3	71	0	RE	2018-09-13	peek	2	112	6	0		0	0	0			0		Poor	Some	None	0		0	0		0
3	71	0	RE	2018-09-13	pictor	3	97	6	0		0	0	0			0	Confident	Fair	All	All	0		0	0		0
4	84	1	LE	2019-02-21	inview	1	37	5	0		0	0	0			0		Poor	All	Some	0		0	0		0
4	84	1	LE	2019-02-21	peek	2	42	4	0		0	0	0			0		Poor	All	None	0		0	0		0
4	84	1	LE	2019-02-21	pictor	3	36	6	0		0	0	0			0	Confident	Fair	All	Some	0		0	0		0
4	84	1	RE	2019-02-21	inview	1	37	5	0		0	0	0			0	Confident	Poor	All	Some	0		0	0		0
4	84	1	RE	2019-02-21	peek	2	42	4	0		0	0	0			0		Poor	All	None	0		0	0		0
4	84	1	RE	2019-02-21	pictor	3	36	6	0		0	0	0			0		Poor	All	All	0		0	0		0
5	52	1	LE	2018-09-13	inview	3	38	2	0		0	0	0			0	Confident	Good	All	Some	0		0	0		0
5	52	1	LE	2018-09-13	peek	1	52	1	0		0	0	0			0	Confident	Good	All	None	0		0	0		0
5	52	1	LE	2018-09-13	pictor	2	26	2	0		0	0	0			0	Confident	Good	All	All	0		0	0		0
5	52	1	RE	2018-09-13	inview	3	38	2	0		0	0	0			0		Good	All	All	0		0	0		0
5	52	1	RE	2018-09-13	peek	1	52	1	0		0	0	0			0	Confident	Fair	All	None	0		0	0		0
5	52	1	RE	2018-09-13	pictor	2	26	2	0		0	0	0			0		Good	All	All	0		0	0		0
6	79	1	LE	2018-12-06	inview	1	65	6	0		0	0	0			0	Confident	Poor	All	None	0		0	0		0
6	79	1	LE	2018-12-06	peek	3	44	5	0		0	0	0			0		Poor	All	None	0		0	0		0
6	79	1	LE	2018-12-06	pictor	2	49	5	0		0	0	0			0		Fair	All	All	0		0	0		0
6	79	1	RE	2018-12-06	inview	1	65	6	0		0	0	0			0		Poor	All	Some	0		0	0		0
6	79	1	RE	2018-12-06	peek	3	44	5	0		0	0	0			0		Poor	All	None	0		0	0		0
6	79	1	RE	2018-12-06	pictor	2	49	5	0		0	0	0			0		Fair	All	All	0		0	0		0
7	65	1	LE	2018-11-02	inview	2	67	0	1	PDR	1	0	0			1		Poor	All	All	0		0	0		0
7	65	1	LE	2018-11-02	peek	1	47	0	1	PDR	1	0	0			1		Poor	Some	None	0		0	0		0
7	65	1	LE	2018-11-02	pictor	3	24	0	1	PDR	1	0	0			1	Confident	Good	All	All	1	Mild NPDR	0	1		1
7	65	1	RE	2018-11-02	inview	2	67	0	1	PDR	1	0	0			1	Confident	Poor	All	All	0		0	0		1
7	65	1	RE	2018-11-02	peek	1	47	0	1	PDR	1	0	0			1		Poor	Some	None	0		0	0		0
7	65	1	RE	2018-11-02	pictor	3	24	0	1	PDR	1	0	0			1	Confident	Excellent	All	All	1	Moderate NPDR	1	0		1
8	68	0	LE	2018-09-14	inview	2	50	8	1	PDR	1	0	0			1	Confident	Fair	All	Some	1	Moderate NPDR	0	0		1
8	68	0	LE	2018-09-14	peek	1	65	0	1	PDR	1	0	0			1		Poor	Some	None	0		0	0		0
8	68	0	LE	2018-09-14	pictor	3	26	8	1	PDR	1	0	0			1	Confident	Fair	All	Some	1	Mild NPDR	0	0		1
8	68	0	RE	2018-09-14	inview	2	50	8	0		0	0	0			0	Confident	Good	All	All	0		0	0		0
8	68	0	RE	2018-09-14	peek	1	65	0	0		0	0	0			0		Poor	Some	None	0		0	0		0
8	68	0	RE	2018-09-14	pictor	3	26	8	0		0	0	0			0	Confident	Good	All	All	0		0	1	Early AMD	1
9	71	1	LE	2019-01-23	inview	2	33	4	0		0	0	1		polypoidal choroidal vasculopathy	1	Confident	Fair	All	All	0		0	1	Advanced AMD	1
9	71	1	LE	2019-01-23	peek	3	44	2	0		0	0	1		polypoidal choroidal vasculopathy	1		Poor	All	Some	0		0	1	Intermediate AMD	1
9	71	1	LE	2019-01-23	pictor	1	22	0	0		0	0	1		polypoidal choroidal vasculopathy	1		Good	All	All	0		0	1	Intermediate AMD	1
9	71	1	RE	2019-01-23	inview	2	33	4	0		0	0	0			0		Fair	All	All	0		0	0		0
9	71	1	RE	2019-01-23	peek	3	44	2	0		0	0	0			0	Confident	Poor	All	None	0		0	0		0
9	71	1	RE	2019-01-23	pictor	1	22	0	0		0	0	0			0		Good	All	All	0		0	1	Early AMD	1
10	65	0	LE	2018-12-21	inview	1	21	4	0		0	0	0			0	Confident	Fair	All	All	0		0	0		0
10	65	0	LE	2018-12-21	peek	3	25	0	0		0	0	0			0	Confident	Poor	All	Some	0		0	0		0
10	65	0	LE	2018-12-21	pictor	2	15	2	0		0	0	0			0	Confident	Good	All	All	0		0	0		0
10	65	0	RE	2018-12-21	inview	1	21	4	0		0	0	1		polypoidal choroidal vasculopathy	1	Confident	Fair	All	All	0		0	1	Advanced AMD	1
10	65	0	RE	2018-12-21	peek	3	25	0	0		0	0	1		polypoidal choroidal vasculopathy	1	Confident	Poor	All	None	0		0	0		0
10	65	0	RE	2018-12-21	pictor	2	15	2	0		0	0	1		polypoidal choroidal vasculopathy	1		Excellent	All	All	0		0	1	Advanced AMD	1
11	58	0	LE	2018-12-06	inview	1	20	5	0		0	0	0			0	Confident	Poor	All	Some	0		0	0		0
11	58	0	LE	2018-12-06	peek	2	24	5	0		0	0	0			0	Confident	Poor	All	None	0		0	0		0
11	58	0	LE	2018-12-06	pictor	3	21	5	0		0	0	0			0	Confident	Poor	All	All	0		0	0		0
11	58	0	RE	2018-12-06	inview	1	20	5	0		0	0	0			0		Poor	None	None	0		0	0		0
11	58	0	RE	2018-12-06	peek	2	24	5	0		0	0	0			0		Poor	Some	None	0		0	0		0
11	58	0	RE	2018-12-06	pictor	3	21	5	0		0	0	0			0		Good	All	Some	0		0	1	Early AMD	1
12	84	0	LE	2018-09-14	inview	2	51	4	0		0	1	1	Advanced AMD		1	Confident	Fair	All	All	1	Moderate NPDR	1	1	Intermediate AMD	1
12	84	0	LE	2018-09-14	peek	1	46	5	0		0	1	1	Advanced AMD		1		Poor	All	None	0		0	0		0
12	84	0	LE	2018-09-14	pictor	3	24	8	0		0	1	1	Advanced AMD		1		Good	All	All	0		0	1	Intermediate AMD	1
12	84	0	RE	2018-09-14	inview	2	51	4	0		0	1	1	Intermediate AMD		1	Confident	Good	All	All	0		1	1		1
12	84	0	RE	2018-09-14	peek	1	46	5	0		0	1	1	Intermediate AMD		1		Fair	All	Some	1	PDR	1	0		1
12	84	0	RE	2018-09-14	pictor	3	24	8	0		0	1	1	Intermediate AMD		1		Good	All	All	0		0	1	Intermediate AMD	1
13	72	1	LE	2019-01-25	inview	3	35	2	0		0	0	0			0	Confident	Fair	All	All	0		0	1	Early AMD	1
13	72	1	LE	2019-01-25	peek	2	45	2	0		0	0	0			0		Poor	All	None	0		0	0		0
13	72	1	LE	2019-01-25	pictor	1	90	0	0		0	0	0			0		Fair	All	All	0		0	1	Early AMD	1
13	72	1	RE	2019-01-25	inview	3	35	2	0		0	0	1		polypoidal choroidal vasculopathy	1	Confident	Good	All	All	0		0	1	Advanced AMD	1
13	72	1	RE	2019-01-25	peek	2	45	2	0		0	0	1		polypoidal choroidal vasculopathy	1		Poor	All	None	0		0	0		0
13	72	1	RE	2019-01-25	pictor	1	90	0	0		0	0	1		polypoidal choroidal vasculopathy	1	Confident	Good	All	Some	0		0	1	Intermediate AMD	1
14	76	1	LE	2018-10-10	inview	2	70	5	0		0	0	0		macular edema due to retinal vein occlusion	1		Fair	All	Some	1	PDR	0	0		1
14	76	1	LE	2018-10-10	peek	1	55	5	0		0	0	0		macular edema due to retinal vein occlusion	1		Poor	Some	None	0		0	0		0
14	76	1	LE	2018-10-10	pictor	3	93	5	0		0	0	0		macular edema due to retinal vein occlusion	1		Poor	Some	Some	1	PDR	0	0		1
14	76	1	RE	2018-10-10	inview	2	70	5	0		0	0	0		macular edema due to retinal vein occlusion	1		Poor	All	All	1	Moderate NPDR	0	0		1
14	76	1	RE	2018-10-10	peek	1	55	5	0		0	0	0		macular edema due to retinal vein occlusion	1		Poor	None	None	0		0	0		0
14	76	1	RE	2018-10-10	pictor	3	93	5	0		0	0	0		macular edema due to retinal vein occlusion	1		Fair	All	All	0		0	0		0
15	67	1	LE	2018-10-24	inview	2	52	4	0		0	0	0			0	Confident	Poor	All	Some	0		0	0		0
15	67	1	LE	2018-10-24	peek	3	26	0	0		0	0	0			0		Poor	Some	None	0		0	0		0
15	67	1	LE	2018-10-24	pictor	1	40	0	0		0	0	0			0	Confident	Good	All	All	0		0	0		0
15	67	1	RE	2018-10-24	inview	2	52	4	0		0	0	0		central retinal vein occlusion with macular edema	1	Confident	Fair	All	All	1	Moderate NPDR	1	0		1
15	67	1	RE	2018-10-24	peek	3	26	0	0		0	0	0		central retinal vein occlusion with macular edema	1		Poor	All	None	0		0	0		0
15	67	1	RE	2018-10-24	pictor	1	40	0	0		0	0	0		central retinal vein occlusion with macular edema	1	Confident	Good	All	Some	1	Severe NPDR	1	0		1
16	63	0	LE	2019-02-22	inview	1	78	2	1	PDR	0	0	0		tractiona retinal detachment	1		Good	All	All	1	Moderate NPDR	0	0		1
16	63	0	LE	2019-02-22	peek	3	47	0	1	PDR	0	0	0		tractiona retinal detachment	1		Poor	All	Some	1	Cannot determine	0	0		1
16	63	0	LE	2019-02-22	pictor	2	29	0	1	PDR	0	0	0		tractiona retinal detachment	1		Good	All	All	1	PDR	0	0		1
16	63	0	RE	2019-02-22	inview	1	78	2	1	PDR	0	0	0		vitreous hemorrhage	1		Poor	None	Some	1	PDR	0	0		1
16	63	0	RE	2019-02-22	peek	3	47	0	1	PDR	0	0	0		vitreous hemorrhage	1		Poor	All	Some	0		0	0		0
16	63	0	RE	2019-02-22	pictor	2	29	0	1	PDR	0	0	0		vitreous hemorrhage	1		Poor	All	All	0		0	0		1
17	53	1	LE	2018-09-27	inview	2	74	6	0		0	0	0			0	Confident	Good	All	All	0		0	0		0
17	53	1	LE	2018-09-27	peek	3	65	4	0		0	0	0			0	Confident	Poor	All	None	0		0	0		0
17	53	1	LE	2018-09-27	pictor	1	13	6	0		0	0	0			0	Confident	Good	All	All	0		0	0		0
17	53	1	RE	2018-09-27	inview	2	74	6	0		0	0	0			0	Confident	Good	All	Some	0		0	0		0
17	53	1	RE	2018-09-27	peek	3	65	4	0		0	0	0			0		Poor	Some	None	0		0	0		0
17	53	1	RE	2018-09-27	pictor	1	13	6	0		0	0	0			0	Confident	Excellent	All	All	0		0	0		0
18	60	1	LE	2018-10-18	inview	1	22	0	0		0	0	0			0	Confident	Good	All	All	0		0	0		0
18	60	1	LE	2018-10-18	peek	3	30	0	0		0	0	0			0		Poor	All	None	0		0	0		0
18	60	1	LE	2018-10-18	pictor	2	15	0	0		0	0	0			0	Confident	Excellent	All	All	0		0	0		0
18	60	1	RE	2018-10-18	inview	1	22	0	0		0	0	0			0	Confident	Good	All	All	0		0	0		0
18	60	1	RE	2018-10-18	peek	3	30	0	0		0	0	0			0		Poor	All	None	0		0	0		0
18	60	1	RE	2018-10-18	pictor	2	15	0	0		0	0	0			0	Confident	Excellent	All	All	0		0	0		0
19	58	1	LE	2019-01-24	inview	2	25	6	0		0	0	0			0	Confident	Poor	All	All	0		0	0		0
19	58	1	LE	2019-01-24	peek	3	30	8	0		0	0	0			0	Confident	Poor	All	None	0		0	0		0
19	58	1	LE	2019-01-24	pictor	1	24	0	0		0	0	0			0		Fair	All	All	0		0	0		0
19	58	1	RE	2019-01-24	inview	2	25	6	0		0	0	0			0	Confident	Poor	All	All	0		0	0		0
19	58	1	RE	2019-01-24	peek	3	30	8	0		0	0	0			0		Poor	All	None	0		0	0		0
19	58	1	RE	2019-01-24	pictor	1	24	0	0		0	0	0			0	Confident	Poor	All	All	0		0	0		0
20	48	1	LE	2018-11-07	inview	2	17	2	0		0	0	0			0	Confident	Good	All	All	0		0	1		1
20	48	1	LE	2018-11-07	peek	3	29	0	0		0	0	0			0		Poor	Some	None	0		0	0		0
20	48	1	LE	2018-11-07	pictor	1	15	0	0		0	0	0			0	Confident	Excellent	All	All	0		0	1		1
20	48	1	RE	2018-11-07	inview	2	17	2	0		0	0	0		central serous chorioretinopathy	1	Confident	Good	All	All	0		0	1	Early AMD	1
20	48	1	RE	2018-11-07	peek	3	29	0	0		0	0	0		central serous chorioretinopathy	1		Poor	Some	None	0		0	0		0
20	48	1	RE	2018-11-07	pictor	1	15	0	0		0	0	0		central serous chorioretinopathy	1	Confident	Excellent	All	All	0		0	1	Intermediate AMD	1
21	46	0	LE	2018-09-17	inview	2	46	2	1	PDR	1	0	0			1	Confident	Fair	All	All	1	Moderate NPDR	1	0		1
21	46	0	LE	2018-09-17	peek	3	56	0	1	PDR	1	0	0			1	Confident	Poor	All	None	1	Mild NPDR	1	0		1
21	46	0	LE	2018-09-17	pictor	1	24	0	1	PDR	1	0	0			1	Confident	Good	All	All	1	Severe NPDR	1	0		1
21	46	0	RE	2018-09-17	inview	2	46	2	1	PDR	1	0	0			1	Confident	Good	Some	Some	1	PDR	1	0		1
21	46	0	RE	2018-09-17	peek	3	56	0	1	PDR	1	0	0			1	Confident	Poor	All	Some	1	PDR	1	0		1
21	46	0	RE	2018-09-17	pictor	1	24	0	1	PDR	1	0	0			1	Confident	Good	All	All	1	Severe NPDR	1	0		1
22	79	1	LE	2018-10-03	inview	3	32	0	0		0	0	1		polypoidal choroidal vasculopathy; pigment epithelial detachment	1		Good	All	All	0		0	0		0
22	79	1	LE	2018-10-03	peek	2	41	0	0		0	0	1		polypoidal choroidal vasculopathy; pigment epithelial detachment	1		Poor	Some	None	0		0	0		0
22	79	1	LE	2018-10-03	pictor	1	35	0	0		0	0	1		polypoidal choroidal vasculopathy; pigment epithelial detachment	1	Confident	Poor	All	All	0		0	0		0
22	79	1	RE	2018-10-03	inview	3	32	0	0		0	1	1	Early AMD	drusenoid pigment epithelial detachment	1		Good	All	All	0		0	1	Intermediate AMD	1
22	79	1	RE	2018-10-03	peek	2	41	0	0		0	1	1	Early AMD	drusenoid pigment epithelial detachment	1	Confident	Fair	All	None	0		0	0		0
22	79	1	RE	2018-10-03	pictor	1	35	0	0		0	1	1	Early AMD	drusenoid pigment epithelial detachment	1	Confident	Poor	All	All	0		0	1	Intermediate AMD	1
23	81	0	LE	2019-01-25	inview	1	45	0	0		0	0	1		polypoidal choroidal vasculopathy	1		Fair	All	All	0		0	1	Advanced AMD	1
23	81	0	LE	2019-01-25	peek	2	40	6	0		0	0	1		polypoidal choroidal vasculopathy	1	Confident	Poor	All	Some	0		0	1	Early AMD	1
23	81	0	LE	2019-01-25	pictor	3	47	4	0		0	0	1		polypoidal choroidal vasculopathy	1		Excellent	All	All	0		0	1	Intermediate AMD	1
23	81	0	RE	2019-01-25	inview	1	45	0	0		0	0	0			0		Poor	All	Some	0		0	0		0
23	81	0	RE	2019-01-25	peek	2	40	6	0		0	0	0			0		Poor	None	None	0		0	0		0
23	81	0	RE	2019-01-25	pictor	3	47	4	0		0	0	0			0		Poor	Some	None	0		0	0		1
24	79	1	LE	2018-11-07	inview	1	68	0	0		0	1	1	Intermediate AMD		1		Poor	All	Some	0		0	0		0
24	79	1	LE	2018-11-07	peek	2	31	0	0		0	1	1	Intermediate AMD		1		Poor	Some	None	0		0	0		0
24	79	1	LE	2018-11-07	pictor	3	35	0	0		0	1	1	Intermediate AMD		1		Good	Some	All	0		0	1	Intermediate AMD	1
24	79	1	RE	2018-11-07	inview	1	68	0	0		0	1	1	Advanced AMD		1		Poor	None	None	0		0	0		0
24	79	1	RE	2018-11-07	peek	2	31	0	0		0	1	1	Advanced AMD		1		Poor	Some	None	0		0	0		0
24	79	1	RE	2018-11-07	pictor	3	35	0	0		0	1	1	Advanced AMD		1		Excellent	All	All	0		0	1	Intermediate AMD	1
25	69	1	LE	2019-01-24	inview	3	43	0	0		0	0	0			0		Poor	All	Some	0		0	0		0
25	69	1	LE	2019-01-24	peek	1	19	0	0		0	0	0			0		Poor	All	None	0		0	0		0
25	69	1	LE	2019-01-24	pictor	2	30	0	0		0	0	0			0		Good	All	Some	0		0	1	Early AMD	1
25	69	1	RE	2019-01-24	inview	3	43	0	0		0	0	0			0		Fair	All	All	0		0	1	Early AMD	1
25	69	1	RE	2019-01-24	peek	1	19	0	0		0	0	0			0	Confident	Poor	All	None	0		0	0		0
25	69	1	RE	2019-01-24	pictor	2	30	0	0		0	0	0			0		Excellent	All	All	0		0	1	Early AMD	1
26	58	1	LE	2018-09-28	inview	1	72	0	1	Severe NPDR	1	0	0			1	Confident	Fair	All	All	1	Moderate NPDR	1	0		1
26	58	1	LE	2018-09-28	peek	2	60	0	1	Severe NPDR	1	0	0			1	Confident	Poor	All	None	0		0	0		0
26	58	1	LE	2018-09-28	pictor	3	73	0	1	Severe NPDR	1	0	0			1	Confident	Fair	All	All	1	Moderate NPDR	1	0		1
26	58	1	RE	2018-09-28	inview	1	72	0	1	Mild/moderate NPDR	1	0	0		vitreous hemorrhage	1		Poor	None	None	0		0	0		0
26	58	1	RE	2018-09-28	peek	2	60	0	1	Mild/moderate NPDR	1	0	0		vitreous hemorrhage	1		Poor	None	None	0		0	0		0
26	58	1	RE	2018-09-28	pictor	3	73	0	1	Mild/moderate NPDR	1	0	0		vitreous hemorrhage	1		Poor	None	None	0		0	0		0
27	52	0	LE	2018-10-03	inview	3	39	6	0		0	0	0		central serous chorioretinopathy	1	Confident	Poor	All	Some	0		0	0		0
27	52	0	LE	2018-10-03	peek	2	42	4	0		0	0	0		central serous chorioretinopathy	1		Poor	Some	None	0		0	0		0
27	52	0	LE	2018-10-03	pictor	1	21	5	0		0	0	0		central serous chorioretinopathy	1	Confident	Fair	All	Some	0		0	0		0
27	52	0	RE	2018-10-03	inview	3	39	6	0		0	0	0			0	Confident	Fair	All	All	0		0	1	Intermediate AMD	1
27	52	0	RE	2018-10-03	peek	2	42	4	0		0	0	0			0		Poor	Some	None	0		0	0		0
27	52	0	RE	2018-10-03	pictor	1	21	5	0		0	0	0			0	Confident	Excellent	All	All	0		0	1	Advanced AMD	1
28	63	1	LE	2018-09-27	inview	1	31	5	0		0	0	0			0	Confident	Poor	All	All	0		0	0		0
28	63	1	LE	2018-09-27	peek	2	50	5	0		0	0	0			0		Poor	None	None	0		0	0		0
28	63	1	LE	2018-09-27	pictor	3	26	4	0		0	0	0			0		Fair	All	All	0		0	0		0
28	63	1	RE	2018-09-27	inview	1	31	5	0		0	0	0			0	Confident	Fair	All	All	0		0	0		0
28	63	1	RE	2018-09-27	peek	2	50	5	0		0	0	0			0		Poor	Some	None	0		0	0		0
28	63	1	RE	2018-09-27	pictor	3	26	4	0		0	0	0			0	Confident	Fair	All	All	0		0	0		0
29	62	0	LE	2019-02-22	inview	1	11	0	1	Mild/moderate NPDR	1	0	0			1	Confident	Good	All	All	1	Cannot determine	0	0		1
29	62	0	LE	2019-02-22	peek	2	31	0	1	Mild/moderate NPDR	1	0	0			1	Confident	Poor	All	Some	1	Moderate NPDR	1	1		1
29	62	0	LE	2019-02-22	pictor	3	23	0	1	Mild/moderate NPDR	1	0	0			1		Good	All	All	1	Moderate NPDR	1	0		1
30	86	1	LE	2018-11-09	inview	1	18	6	1	Mild/moderate NPDR	1	0	0			1	Confident	Good	All	All	0		0	1	Intermediate AMD	1
30	86	1	LE	2018-11-09	peek	2	33	8	1	Mild/moderate NPDR	1	0	0			1		Poor	All	None	0		0	0		0
30	86	1	LE	2018-11-09	pictor	3	30	2	1	Mild/moderate NPDR	1	0	0			1	Confident	Excellent	All	All	0		0	0		0
30	86	1	RE	2018-11-09	inview	1	18	6	1	Mild/moderate NPDR	1	0	0			1	Confident	Good	All	All	0		0	1	Early AMD	1
30	86	1	RE	2018-11-09	peek	2	33	8	1	Mild/moderate NPDR	1	0	0			1		Poor	None	None	0		0	0		0
30	86	1	RE	2018-11-09	pictor	3	30	2	1	Mild/moderate NPDR	1	0	0			1		Excellent	All	All	0		0	1	Early AMD	1
31	58	0	LE	2018-09-17	inview	1	39	6	0		0	0	1		polypoidal choroidal vasculopathy (inactive)	1	Confident	Good	All	All	0		0	0		0
31	58	0	LE	2018-09-17	peek	3	38	4	0		0	0	1		polypoidal choroidal vasculopathy (inactive)	1	Confident	Poor	All	None	0		0	0		0
31	58	0	LE	2018-09-17	pictor	2	61	2	0		0	0	1		polypoidal choroidal vasculopathy (inactive)	1	Confident	Good	All	All	0		0	0		0
31	58	0	RE	2018-09-17	inview	1	39	6	0		0	0	0			0	Confident	Fair	All	Some	0		0	0		0
31	58	0	RE	2018-09-17	peek	3	38	4	0		0	0	0			0	Confident	Poor	All	None	0		0	0		0
31	58	0	RE	2018-09-17	pictor	2	61	2	0		0	0	0			0	Confident	Fair	All	All	0		0	0		0
32	61	1	LE	2018-10-10	inview	2	28	5	0		0	0	0			0	Confident	Good	All	All	0		0	1	Early AMD	1
32	61	1	LE	2018-10-10	peek	1	24	5	0		0	0	0			0		Fair	All	None	0		0	0		0
32	61	1	LE	2018-10-10	pictor	3	40	5	0		0	0	0			0		Good	All	Some	0		0	1	Early AMD	1
32	61	1	RE	2018-10-10	inview	2	28	5	0		0	1	1	Advanced AMD		1		Good	All	All	0		0	1	Early AMD	1
32	61	1	RE	2018-10-10	peek	1	24	5	0		0	1	1	Advanced AMD		1	Confident	Fair	All	Some	0		0	0		0
32	61	1	RE	2018-10-10	pictor	3	40	5	0		0	1	1	Advanced AMD		1		Excellent	Some	Some	0		0	1	Advanced AMD	1
33	68	0	LE	2018-10-03	inview	1	27	2	1	PDR	1	0	0			1		Poor	All	Some	1	PDR	0	0		1
33	68	0	LE	2018-10-03	peek	2	41	3	1	PDR	1	0	0			1		Poor	All	None	0		0	0		0
33	68	0	LE	2018-10-03	pictor	3	42	5	1	PDR	1	0	0			1		Poor	All	Some	0		0	0		0
33	68	0	RE	2018-10-03	inview	1	27	2	0		0	0	0		central retinal vein occlusion	1		Poor	All	Some	0		0	0		0
33	68	0	RE	2018-10-03	peek	2	41	3	0		0	0	0		central retinal vein occlusion	1		Poor	None	None	0		0	0		0
33	68	0	RE	2018-10-03	pictor	3	42	5	0		0	0	0		central retinal vein occlusion	1		Poor	All	Some	1	Cannot determine	0	0		1
34	71	1	LE	2018-09-28	inview	2	48	10	0		0	0	0			0		Fair	All	Some	0		0	0		0
34	71	1	LE	2018-09-28	peek	1	35	8	0		0	0	0			0	Confident	Poor	All	None	0		0	0		0
34	71	1	LE	2018-09-28	pictor	3	26	8	0		0	0	0			0	Confident	Excellent	All	All	0		0	0		0
34	71	1	RE	2018-09-28	inview	2	48	10	0		0	0	0		macular edema due to retinal vein occlusion	1		Fair	All	All	1	PDR	1	0		1
34	71	1	RE	2018-09-28	peek	1	35	8	0		0	0	0		macular edema due to retinal vein occlusion	1	Confident	Poor	All	None	0		0	0		0
34	71	1	RE	2018-09-28	pictor	3	26	8	0		0	0	0		macular edema due to retinal vein occlusion	1		Fair	All	Some	1	PDR	1	0		1
35	59	1	LE	2018-10-18	inview	3	30	3	0		0	0	0			0	Confident	Good	All	All	0		0	0		0
35	59	1	LE	2018-10-18	peek	2	35	3	0		0	0	0			0	Confident	Poor	All	None	0		0	0		0
35	59	1	LE	2018-10-18	pictor	1	73	3	0		0	0	0			0		Fair	All	Some	0		0	0		0
35	59	1	RE	2018-10-18	inview	3	30	3	0		0	0	0			0		Good	All	All	1	PDR	0	0		1
35	59	1	RE	2018-10-18	peek	2	35	3	0		0	0	0			0		Poor	All	None	0		0	0		0
35	59	1	RE	2018-10-18	pictor	1	73	3	0		0	0	0			0		Good	All	All	0		0	0		0
36	85	1	LE	2019-02-13	inview	3	25	2	0		0	0	0			0	Confident	Good	All	Some	0		0	0		0
36	85	1	LE	2019-02-13	peek	1	34	1	0		0	0	0			0	Confident	Poor	Some	None	0		0	0		0
36	85	1	LE	2019-02-13	pictor	2	19	2	0		0	0	0			0	Confident	Poor	All	All	0		0	0		0
36	85	1	RE	2019-02-13	inview	3	25	2	0		0	0	0		macular edema due to retinal vein occlusion	1	Confident	Fair	All	All	0		0	0		0
36	85	1	RE	2019-02-13	peek	1	34	1	0		0	0	0		macular edema due to retinal vein occlusion	1	Confident	Poor	All	None	0		0	0		0
36	85	1	RE	2019-02-13	pictor	2	19	2	0		0	0	0		macular edema due to retinal vein occlusion	1	Confident	Fair	All	Some	0		0	0		0
37	86	1	LE	2018-10-31	inview	1	45	2	0		0	0	0		macular edema due to retinal vein occlusion	1		Poor	All	All	1	Moderate NPDR	1	0		1
37	86	1	LE	2018-10-31	peek	2	40	2	0		0	0	0		macular edema due to retinal vein occlusion	1		Poor	All	None	0		0	0		0
37	86	1	LE	2018-10-31	pictor	3	71	2	0		0	0	0		macular edema due to retinal vein occlusion	1		Excellent	All	All	0		0	0		1
37	86	1	RE	2018-10-31	inview	1	45	2	0		0	0	0			0		Good	All	All	0		0	0		0
37	86	1	RE	2018-10-31	peek	2	40	2	0		0	0	0			0		Poor	Some	None	0		0	0		0
37	86	1	RE	2018-10-31	pictor	3	71	2	0		0	0	0			0		Excellent	All	All	0		0	0		0
38	56	0	LE	2018-12-21	inview	3	52	4	0		1	0	0			1	Confident	Fair	All	Some	0		0	0		0
38	56	0	LE	2018-12-21	peek	1	29	0	0		1	0	0			1		Poor	All	None	0		0	0		0
38	56	0	LE	2018-12-21	pictor	2	53	0	0		1	0	0			1		Good	All	All	1	Moderate NPDR	1	0		1
38	56	0	RE	2018-12-21	inview	3	52	4	1	Mild/moderate NPDR	0	0	0			1	Confident	Poor	All	All	0		0	0		0
38	56	0	RE	2018-12-21	peek	1	29	0	1	Mild/moderate NPDR	0	0	0			1		Poor	All	None	0		0	0		0
38	56	0	RE	2018-12-21	pictor	2	53	0	1	Mild/moderate NPDR	0	0	0			1		Poor	All	All	0		0	1	Early AMD	1
39	62	0	LE	2018-09-17	inview	3	144	6	1	Mild/moderate NPDR	1	0	0			1	Confident	Poor	All	None	0		0	0		0
39	62	0	LE	2018-09-17	peek	1	69	6	1	Mild/moderate NPDR	1	0	0			1	Confident	Poor	All	None	0		0	0		0
39	62	0	LE	2018-09-17	pictor	2	152	2	1	Mild/moderate NPDR	1	0	0			1	Confident	Fair	All	All	0		0	1	Early AMD	1
39	62	0	RE	2018-09-17	inview	3	144	6	0		0	0	0			0	Confident	Fair	All	All	0		0	0		0
39	62	0	RE	2018-09-17	peek	1	69	6	0		0	0	0			0	Confident	Poor	All	None	0		0	0		0
39	62	0	RE	2018-09-17	pictor	2	152	2	0		0	0	0			0	Confident	Poor	All	Some	0		0	0		0
40	61	1	LE	2018-09-14	inview	2	82	2	0		0	0	0		macular edema due to retinal vein occlusion	1	Confident	Fair	All	Some	1	PDR	0	0		1
40	61	1	LE	2018-09-14	peek	3	43	2	0		0	0	0		macular edema due to retinal vein occlusion	1		Poor	All	None	0		0	0		0
40	61	1	LE	2018-09-14	pictor	1	25	2	0		0	0	0		macular edema due to retinal vein occlusion	1	Confident	Good	All	All	1	PDR	0	0		1
40	61	1	RE	2018-09-14	inview	2	82	2	0		0	0	0			0	Confident	Excellent	All	All	0		0	0		0
40	61	1	RE	2018-09-14	peek	3	43	2	0		0	0	0			0		Poor	All	None	0		0	0		0
40	61	1	RE	2018-09-14	pictor	1	25	2	0		0	0	0			0	Confident	Fair	All	All	0		0	0		0
41	71	1	LE	2019-01-24	inview	1	25	3	0		0	0	0			0	Confident	Good	All	All	0		0	0		0
41	71	1	LE	2019-01-24	peek	2	26	3	0		0	0	0			0	Confident	Poor	All	None	0		0	0		0
41	71	1	LE	2019-01-24	pictor	3	17	1	0		0	0	0			0		Good	All	All	0		0	1		1
41	71	1	RE	2019-01-24	inview	1	25	3	0		0	0	0			0		Poor	All	Some	0		0	0		0
41	71	1	RE	2019-01-24	peek	2	26	3	0		0	0	0			0		Poor	All	None	0		0	0		0
41	71	1	RE	2019-01-24	pictor	3	17	1	0		0	0	0			0		Poor	All	All	0		0	0		0
42	72	1	LE	2018-09-17	inview	2	34	9	0		0	0	1		polypoidal choroidal vasculopathy; pigment epithelial detachment	1	Confident	Good	All	All	0		0	1	Advanced AMD	1
42	72	1	LE	2018-09-17	peek	1	40	8	0		0	0	1		polypoidal choroidal vasculopathy; pigment epithelial detachment	1		Poor	All	Some	1	Cannot determine	1	0		1
42	72	1	LE	2018-09-17	pictor	3	55	0	0		0	0	1		polypoidal choroidal vasculopathy; pigment epithelial detachment	1		Excellent	All	All	0		0	1		1
42	72	1	RE	2018-09-17	inview	2	34	9	0		0	0	0			0	Confident	Excellent	All	All	0		0	0		0
42	72	1	RE	2018-09-17	peek	1	40	8	0		0	0	0			0	Confident	Poor	All	None	0		0	0		0
42	72	1	RE	2018-09-17	pictor	3	55	0	0		0	0	0			0	Confident	Fair	All	All	0		0	0		0
43	61	0	LE	2018-09-13	inview	2	151	4	0		0	1	1	Early AMD		1	Confident	Fair	All	All	0		0	0		0
43	61	0	LE	2018-09-13	peek	1	83	5	0		0	1	1	Early AMD		1	Confident	Poor	Some	None	0		0	0		0
43	61	0	LE	2018-09-13	pictor	3	98	4	0		0	1	1	Early AMD		1	Confident	Good	All	All	0		0	1		1
43	61	0	RE	2018-09-13	inview	2	151	4	0		0	1	1	Early AMD		1	Confident	Poor	Some	Some	1	Moderate NPDR	0	0		1
43	61	0	RE	2018-09-13	peek	1	83	5	0		0	1	1	Early AMD		1	Confident	Poor	All	None	0		0	0		0
43	61	0	RE	2018-09-13	pictor	3	98	4	0		0	1	1	Early AMD		1	Confident	Poor	Some	All	0		0	1	Intermediate AMD	1
44	67	0	LE	2018-11-15	inview	1	20	5	0		0	0	0			0	Confident	Good	All	All	0		0	0		0
44	67	0	LE	2018-11-15	peek	2	25	5	0		0	0	0			0		Poor	Some	None	0		0	0		0
44	67	0	LE	2018-11-15	pictor	3	21	5	0		0	0	0			0	Confident	Fair	All	Some	0		0	1	Early AMD	1
44	67	0	RE	2018-11-15	inview	1	20	5	0		0	0	0			0		Poor	Some	Some	0		0	0		0
44	67	0	RE	2018-11-15	peek	2	25	5	0		0	0	0			0	Confident	Poor	All	None	0		0	0		0
44	67	0	RE	2018-11-15	pictor	3	21	5	0		0	0	0			0	Confident	Good	All	Some	0		0	1	Early AMD	1
45	64	0	LE	2018-12-21	inview	2	42	4	0		0	0	1		inactive choroidal neovascularization	1	Confident	Fair	All	All	0		0	1	Intermediate AMD	1
45	64	0	LE	2018-12-21	peek	1	43	0	0		0	0	1		inactive choroidal neovascularization	1		Poor	All	Some	0		0	1	Advanced AMD	1
45	64	0	LE	2018-12-21	pictor	3	19	6	0		0	0	1		inactive choroidal neovascularization	1		Good	All	All	0		0	0		0
46	71	1	LE	2018-11-09	inview	3	15	8	0		0	0	1		polypoidal choroidal vasculopathy	1	Confident	Good	All	All	0		0	1		1
46	71	1	LE	2018-11-09	peek	1	23	2	0		0	0	1		polypoidal choroidal vasculopathy	1		Poor	All	Some	0		0	0		0
46	71	1	LE	2018-11-09	pictor	2	12	4	0		0	0	1		polypoidal choroidal vasculopathy	1		Good	All	All	0		0	0		1
46	71	1	RE	2018-11-09	inview	3	15	8	0		0	0	1		polypoidal choroidal vasculopathy	1	Confident	Excellent	All	All	0		0	1	Advanced AMD	1
46	71	1	RE	2018-11-09	peek	1	23	2	0		0	0	1		polypoidal choroidal vasculopathy	1		Poor	All	Some	0		0	0		0
46	71	1	RE	2018-11-09	pictor	2	12	4	0		0	0	1		polypoidal choroidal vasculopathy	1	Confident	Good	All	All	0		0	1	Advanced AMD	1
47	54	1	LE	2019-01-25	inview	3	42	8	1	PDR	0	0	0			1	Confident	Fair	All	All	1	Mild NPDR	0	0		1
47	54	1	LE	2019-01-25	peek	1	31	2	1	PDR	0	0	0			1		Poor	All	None	0		0	0		0
47	54	1	LE	2019-01-25	pictor	2	15	4	1	PDR	0	0	0			1		Fair	All	All	1	Mild NPDR	0	0		1
47	54	1	RE	2019-01-25	inview	3	42	8	1	PDR	1	0	0			1	Confident	Fair	All	All	1	Moderate NPDR	0	0		1
47	54	1	RE	2019-01-25	peek	1	31	2	1	PDR	1	0	0			1		Poor	All	None	0		0	0		0
47	54	1	RE	2019-01-25	pictor	2	15	4	1	PDR	1	0	0			1		Excellent	All	All	1	Moderate NPDR	0	0		1
48	70	1	LE	2018-10-17	inview	1	77	0	0		0	0	0			0		Fair	All	Some	0		0	0		0
48	70	1	LE	2018-10-17	peek	3	44	0	0		0	0	0			0		Poor	All	None	0		0	0		0
48	70	1	LE	2018-10-17	pictor	2	17	0	0		0	0	0			0	Confident	Good	All	All	0		0	1	Early AMD	1
48	70	1	RE	2018-10-17	inview	1	77	0	0		0	0	0		macular edema due to retinal vein occlusion	1		Fair	All	Some	1	PDR	1	0		1
48	70	1	RE	2018-10-17	peek	3	44	0	0		0	0	0		macular edema due to retinal vein occlusion	1		Fair	All	None	1	PDR	0	0		1
48	70	1	RE	2018-10-17	pictor	2	17	0	0		0	0	0		macular edema due to retinal vein occlusion	1		Fair	All	All	0		0	1		1
49	51	1	LE	2018-10-04	inview	3	18	5	0		0	0	0			0	Confident	Good	All	All	0		0	1		1
49	51	1	LE	2018-10-04	peek	2	30	5	0		0	0	0			0		Poor	All	None	0		0	0		0
49	51	1	LE	2018-10-04	pictor	1	10	5	0		0	0	0			0	Confident	Good	All	All	0		0	0		0
49	51	1	RE	2018-10-04	inview	3	18	5	0		0	0	0			0	Confident	Good	All	All	0		0	0		0
49	51	1	RE	2018-10-04	peek	2	30	5	0		0	0	0			0		Poor	All	None	0		0	0		0
49	51	1	RE	2018-10-04	pictor	1	10	5	0		0	0	0			0	Confident	Good	All	All	0		0	0		0
50	63	1	RE	2018-11-05	inview	2	23	8	0		0	0	1		polypoidal choroidal vasculopathy	1		Good	All	All	0		0	1	Advanced AMD	1
50	63	1	RE	2018-11-05	peek	3	30	8	0		0	0	1		polypoidal choroidal vasculopathy	1		Poor	Some	None	0		0	0		0
50	63	1	RE	2018-11-05	pictor	1	44	0	0		0	0	1		polypoidal choroidal vasculopathy	1	Confident	Excellent	All	Some	0		0	1	Advanced AMD	1
51	72	1	LE	2019-01-25	inview	2	45	8	0		0	0	0			0	Confident	Poor	All	Some	0		0	0		0
51	72	1	LE	2019-01-25	peek	1	25	4	0		0	0	0			0	Confident	Poor	All	None	0		0	0		0
51	72	1	LE	2019-01-25	pictor	3	17	4	0		0	0	0			0		Good	All	All	0		0	0		1
51	72	1	RE	2019-01-25	inview	2	45	8	0		0	0	1		polypoidal choroidal vasculopathy	1		Fair	All	All	0		0	1	Early AMD	1
51	72	1	RE	2019-01-25	peek	1	25	4	0		0	0	1		polypoidal choroidal vasculopathy	1		Poor	All	None	0		0	0		0
51	72	1	RE	2019-01-25	pictor	3	17	4	0		0	0	1		polypoidal choroidal vasculopathy	1		Fair	All	All	0		0	1	Early AMD	1
52	81	1	LE	2018-11-08	inview	3	55	5	0		0	0	0			0		Poor	All	All	0		0	0		0
52	81	1	LE	2018-11-08	peek	2	35	5	0		0	0	0			0		Poor	None	None	0		0	0		0
52	81	1	LE	2018-11-08	pictor	1	47	5	0		0	0	0			0	Confident	Poor	All	Some	0		0	0		0
52	81	1	RE	2018-11-08	inview	3	55	5	0		0	0	0			0		Fair	All	All	0		0	1		1
52	81	1	RE	2018-11-08	peek	2	35	5	0		0	0	0			0		Poor	Some	None	0		0	0		0
52	81	1	RE	2018-11-08	pictor	1	47	5	0		0	0	0			0	Confident	Fair	All	Some	0		0	1	Early AMD	1
53	75	1	LE	2018-11-15	inview	2	57	5	0		0	0	0			0	Confident	Poor	Some	Some	0		0	0		0
53	75	1	LE	2018-11-15	peek	3	34	5	0		0	0	0			0		Poor	Some	None	0		0	0		0
53	75	1	LE	2018-11-15	pictor	1	70	5	0		0	0	0			0		Fair	Some	Some	0		0	0		0
53	75	1	RE	2018-11-15	inview	2	57	5	0		0	0	0			0	Confident	Fair	All	Some	0		0	0		0
53	75	1	RE	2018-11-15	peek	3	34	5	0		0	0	0			0		Poor	Some	None	0		0	0		0
53	75	1	RE	2018-11-15	pictor	1	70	5	0		0	0	0			0	Confident	Good	All	All	0		0	0		0
54	74	0	LE	2018-09-14	inview	1	123	2	0		0	1	1	Intermediate AMD	pigment epithelial detachment	1	Confident	Fair	All	All	0		0	0		0
54	74	0	LE	2018-09-14	peek	3	43	2	0		0	1	1	Intermediate AMD	pigment epithelial detachment	1		Poor	All	None	0		0	0		0
54	74	0	LE	2018-09-14	pictor	2	29	0	0		0	1	1	Intermediate AMD	pigment epithelial detachment	1	Confident	Good	All	Some	0		0	0		0
54	74	0	RE	2018-09-14	inview	1	123	2	0		0	1	1	Advanced AMD	occult choroidal neovascularization (inactive); pigment epithelial detachment	1	Confident	Good	All	All	0		0	1		1
54	74	0	RE	2018-09-14	peek	3	43	2	0		0	1	1	Advanced AMD	occult choroidal neovascularization (inactive); pigment epithelial detachment	1		Poor	Some	None	0		0	0		0
54	74	0	RE	2018-09-14	pictor	2	29	0	0		0	1	1	Advanced AMD	occult choroidal neovascularization (inactive); pigment epithelial detachment	1	Confident	Fair	Some	All	0		0	1	Intermediate AMD	1
55	82	1	LE	2018-10-10	inview	1	56	5	0		0	1	1	Advanced AMD		1	Confident	Good	All	Some	0		0	0		0
55	82	1	LE	2018-10-10	peek	3	31	5	0		0	1	1	Advanced AMD		1		Poor	Some	None	0		0	0		0
55	82	1	LE	2018-10-10	pictor	2	69	5	0		0	1	1	Advanced AMD		1	Confident	Good	All	All	0		0	1	Intermediate AMD	1
55	82	1	RE	2018-10-10	inview	1	56	5	0		0	0	0		macular scar	1		Poor	None	Some	0		0	0		0
55	82	1	RE	2018-10-10	peek	3	31	5	0		0	0	0		macular scar	1		Poor	Some	None	0		0	0		0
55	82	1	RE	2018-10-10	pictor	2	69	5	0		0	0	0		macular scar	1	Confident	Good	All	All	0		0	1	Advanced AMD	1
56	67	1	LE	2018-09-13	inview	2	77	8	0		0	0	0			0	Confident	Fair	All	Some	0		0	0		0
56	67	1	LE	2018-09-13	peek	3	92	6	0		0	0	0			0		Poor	Some	None	0		0	0		0
56	67	1	LE	2018-09-13	pictor	1	25	7	0		0	0	0			0		Fair	Some	Some	0		0	1	Early AMD	1
56	67	1	RE	2018-09-13	inview	2	77	8	0		0	0	0			0		Fair	None	Some	0		0	0		0
56	67	1	RE	2018-09-13	peek	3	92	6	0		0	0	0			0		Poor	Some	None	0		0	0		0
56	67	1	RE	2018-09-13	pictor	1	25	7	0		0	0	0			0	Confident	Fair	All	Some	0		0	0		0
57	76	0	LE	2018-11-05	inview	3	17	8	0		0	1	1	Early AMD		1		Poor	All	Some	0		0	0		0
57	76	0	LE	2018-11-05	peek	1	44	3	0		0	1	1	Early AMD		1		Poor	All	None	0		0	0		0
57	76	0	LE	2018-11-05	pictor	2	47	6	0		0	1	1	Early AMD		1		Good	Some	All	0		0	1	Advanced AMD	1
57	76	0	RE	2018-11-05	inview	3	17	8	0		0	1	1	Advanced AMD		1		Fair	All	Some	0		0	1	Early AMD	1
57	76	0	RE	2018-11-05	peek	1	44	3	0		0	1	1	Advanced AMD		1	Confident	Poor	All	None	0		0	0		0
57	76	0	RE	2018-11-05	pictor	2	47	6	0		0	1	1	Advanced AMD		1	Confident	Good	All	Some	0		0	1	Advanced AMD	1
58	56	1	LE	2018-09-17	inview	2	60	8	1	Mild/moderate NPDR	1	0	0			1	Confident	Good	All	All	1	Mild NPDR	1	0		1
58	56	1	LE	2018-09-17	peek	1	45	5	1	Mild/moderate NPDR	1	0	0			1		Poor	All	Some	1	Cannot determine	1	1		1
58	56	1	LE	2018-09-17	pictor	3	42	5	1	Mild/moderate NPDR	1	0	0			1	Confident	Fair	All	All	1	Moderate NPDR	1	0		1
58	56	1	RE	2018-09-17	inview	2	60	8	1	Mild/moderate NPDR	1	0	0			1	Confident	Fair	All	All	1	Mild NPDR	1	0		1
58	56	1	RE	2018-09-17	peek	1	45	5	1	Mild/moderate NPDR	1	0	0			1		Poor	All	Some	1	Cannot determine	1	0		1
58	56	1	RE	2018-09-17	pictor	3	42	5	1	Mild/moderate NPDR	1	0	0			1		Fair	All	Some	1	PDR	1	0		1
59	51	1	LE	2018-11-08	inview	2	49	8	1	Mild/moderate NPDR	0	0	0			1	Confident	Poor	All	Some	0		0	0		0
59	51	1	LE	2018-11-08	peek	1	29	2	1	Mild/moderate NPDR	0	0	0			1		Poor	All	None	0		0	0		0
59	51	1	LE	2018-11-08	pictor	3	24	4	1	Mild/moderate NPDR	0	0	0			1	Confident	Excellent	All	All	0		0	0		0
59	51	1	RE	2018-11-08	inview	2	49	8	1	Mild/moderate NPDR	0	0	0			1	Confident	Fair	All	Some	0		0	0		0
59	51	1	RE	2018-11-08	peek	1	29	2	1	Mild/moderate NPDR	0	0	0			1		Poor	All	None	0		0	0		0
59	51	1	RE	2018-11-08	pictor	3	24	4	1	Mild/moderate NPDR	0	0	0			1		Good	All	All	0		0	0		0
60	73	0	LE	2018-09-17	inview	1	68	10	0		0	1	1	Advanced AMD	occult choroidal neovascularization; pigment epithelial detachment	1	Confident	Poor	All	None	0		0	0		0
60	73	0	LE	2018-09-17	peek	3	57	6	0		0	1	1	Advanced AMD	occult choroidal neovascularization; pigment epithelial detachment	1		Poor	All	None	0		0	0		0
60	73	0	LE	2018-09-17	pictor	2	36	4	0		0	1	1	Advanced AMD	occult choroidal neovascularization; pigment epithelial detachment	1	Confident	Excellent	All	All	0		0	1		1
60	73	0	RE	2018-09-17	inview	1	68	10	0		0	0	0			0		Fair	Some	All	0		0	0		0
60	73	0	RE	2018-09-17	peek	3	57	6	0		0	0	0			0		Poor	Some	None	0		0	0		0
60	73	0	RE	2018-09-17	pictor	2	36	4	0		0	0	0			0	Confident	Fair	All	All	0		0	0		0
61	84	0	LE	2018-11-05	inview	2	17	0	0		0	0	0		macular edema due to retinal vein occlusion	1		Poor	All	All	1	Severe NPDR	1	0		1
61	84	0	LE	2018-11-05	peek	3	50	0	0		0	0	0		macular edema due to retinal vein occlusion	1		Poor	None	None	0		0	0		0
61	84	0	LE	2018-11-05	pictor	1	50	0	0		0	0	0		macular edema due to retinal vein occlusion	1		Poor	Some	Some	0		0	0		0
61	84	0	RE	2018-11-05	inview	2	17	0	0		0	0	0			0		Poor	All	Some	0		0	0		0
61	84	0	RE	2018-11-05	peek	3	50	0	0		0	0	0			0		Poor	Some	None	0		0	0		0
61	84	0	RE	2018-11-05	pictor	1	50	0	0		0	0	0			0		Poor	Some	Some	0		0	0		0
62	72	0	LE	2018-09-12	inview	1			0		0	0	1		polypoidal choroidal vasculopathy	1		Fair	All	Some	1	Mild NPDR	1	0		1
62	72	0	LE	2018-09-12	peek	2			0		0	0	1		polypoidal choroidal vasculopathy	1		Poor	Some	None	0		0	0		0
62	72	0	LE	2018-09-12	pictor	3			0		0	0	1		polypoidal choroidal vasculopathy	1		Poor	All	All	1	PDR	1	0		1
62	72	0	RE	2018-09-12	inview	1			0		0	0	0			0		Poor	Some	Some	0		0	0		0
62	72	0	RE	2018-09-12	peek	2			0		0	0	0			0		Poor	Some	None	0		0	0		0
62	72	0	RE	2018-09-12	pictor	3			0		0	0	0			0	Confident	Fair	All	All	0		0	0		0
63	86	1	LE	2019-02-13	inview	1	27	0	0		0	1	1	Advanced AMD		1	Confident	Fair	All	All	0		0	1	Early AMD	1
63	86	1	LE	2019-02-13	peek	2	36	0	0		0	1	1	Advanced AMD		1	Confident	Poor	All	None	0		0	0		0
63	86	1	LE	2019-02-13	pictor	3	40	0	0		0	1	1	Advanced AMD		1		Poor	All	All	0		0	1	Early AMD	1
63	86	1	RE	2019-02-13	inview	1	27	0	0		0	1	1	Intermediate AMD		1	Confident	Good	All	All	1	Moderate NPDR	1	1	Advanced AMD	1
63	86	1	RE	2019-02-13	peek	2	36	0	0		0	1	1	Intermediate AMD		1		Poor	All	Some	1	Cannot determine	1	0		1
63	86	1	RE	2019-02-13	pictor	3	40	0	0		0	1	1	Intermediate AMD		1		Good	All	All	1	Mild NPDR	1	1	Intermediate AMD	1
64	64	1	LE	2018-11-05	inview	1	36	2	0		0	0	0			0	Confident	Fair	All	All	0		0	0		0
64	64	1	LE	2018-11-05	peek	2	44	2	0		0	0	0			0		Poor	Some	None	0		0	0		0
64	64	1	LE	2018-11-05	pictor	3	15	2	0		0	0	0			0		Good	All	All	0		0	1	Intermediate AMD	1
64	64	1	RE	2018-11-05	inview	1	36	2	0		0	0	1		polypoidal choroidal vasculopathy	1		Fair	All	All	0		0	0		1
64	64	1	RE	2018-11-05	peek	2	44	2	0		0	0	1		polypoidal choroidal vasculopathy	1		Poor	All	None	0		0	0		0
64	64	1	RE	2018-11-05	pictor	3	15	2	0		0	0	1		polypoidal choroidal vasculopathy	1		Excellent	All	All	0		0	1	Intermediate AMD	1
65	87	0	LE	2019-02-06	inview	3	30	5	0		0	0	1		polypoidal choroidal vasculopathy	1		Poor	All	All	0		0	0		0
65	87	0	LE	2019-02-06	peek	2	123	5	0		0	0	1		polypoidal choroidal vasculopathy	1		Poor	All	None	0		0	0		0
65	87	0	LE	2019-02-06	pictor	1	50	5	0		0	0	1		polypoidal choroidal vasculopathy	1		Poor	All	All	0		0	1	Early AMD	1
65	87	0	RE	2019-02-06	inview	3	30	5	0		0	0	0			0		Fair	All	All	0		0	1	Advanced AMD	1
65	87	0	RE	2019-02-06	peek	2	123	5	0		0	0	0			0		Poor	All	None	0		0	0		1
65	87	0	RE	2019-02-06	pictor	1	50	5	0		0	0	0			0		Fair	All	All	0		0	1	Advanced AMD	1
66	60	0	LE	2018-11-07	inview	1	29	8	0		0	0	0		macular edema due to retinal vein occlusion	1		Poor	All	All	0		0	0		0
66	60	0	LE	2018-11-07	peek	3	35	8	0		0	0	0		macular edema due to retinal vein occlusion	1		Poor	All	None	0		0	0		0
66	60	0	LE	2018-11-07	pictor	2	34	8	0		0	0	0		macular edema due to retinal vein occlusion	1		Poor	All	Some	1	PDR	0	0		1
66	60	0	RE	2018-11-07	inview	1	29	8	0		0	0	0			0	Confident	Good	All	All	0		0	0		0
66	60	0	RE	2018-11-07	peek	3	35	8	0		0	0	0			0	Confident	Poor	All	None	0		0	0		0
66	60	0	RE	2018-11-07	pictor	2	34	8	0		0	0	0			0	Confident	Good	All	Some	0		0	0		0
67	70	0	LE	2018-11-07	inview	2	44	4	0		0	0	1		high-risk pigment epithelial detachment	1	Confident	Good	All	All	1	Mild NPDR	0	0		1
67	70	0	LE	2018-11-07	peek	1	30	2	0		0	0	1		high-risk pigment epithelial detachment	1		Poor	Some	None	0		0	0		0
67	70	0	LE	2018-11-07	pictor	3	22	2	0		0	0	1		high-risk pigment epithelial detachment	1	Confident	Good	All	All	0		0	1	Early AMD	1
67	70	0	RE	2018-11-07	inview	2	44	4	0		0	1	1	Advanced AMD	high-risk pigment epithelial detachment	1		Fair	All	All	0		0	1	Early AMD	1
67	70	0	RE	2018-11-07	peek	1	30	2	0		0	1	1	Advanced AMD	high-risk pigment epithelial detachment	1		Poor	All	None	0		0	0		0
67	70	0	RE	2018-11-07	pictor	3	22	2	0		0	1	1	Advanced AMD	high-risk pigment epithelial detachment	1	Confident	Excellent	All	All	0		0	1	Intermediate AMD	1
68	67	0	LE	2018-09-14	inview	1	33	0	0		0	0	1		polypoidal choroidal vasculopathy	1	Confident	Fair	All	All	0		0	1	Advanced AMD	1
68	67	0	LE	2018-09-14	peek	2	46	0	0		0	0	1		polypoidal choroidal vasculopathy	1		Poor	Some	None	1	PDR	0	0		1
68	67	0	LE	2018-09-14	pictor	3	50	0	0		0	0	1		polypoidal choroidal vasculopathy	1	Confident	Fair	All	Some	0		0	1	Advanced AMD	1
68	67	0	RE	2018-09-14	inview	1	33	0	0		0	0	0			0	Confident	Good	All	Some	0		0	0		0
68	67	0	RE	2018-09-14	peek	2	46	0	0		0	0	0			0		Poor	Some	None	0		0	0		0
68	67	0	RE	2018-09-14	pictor	3	50	0	0		0	0	0			0	Confident	Poor	All	All	0		0	0		0
69	69	0	LE	2019-02-06	inview	1	18	5	0		0	0	0			0	Confident	Good	All	All	0		0	0		0
69	69	0	LE	2019-02-06	peek	3	20	5	0		0	0	0			0	Confident	Poor	All	Some	0		0	0		0
69	69	0	LE	2019-02-06	pictor	2	25	5	0		0	0	0			0		Good	All	All	0		0	1		1
69	69	0	RE	2019-02-06	inview	1	18	5	0		0	0	1		polypoidal choroidal vasulopathy	1		Good	All	All	0		0	0		0
69	69	0	RE	2019-02-06	peek	3	20	5	0		0	0	1		polypoidal choroidal vasulopathy	1	Confident	Poor	All	None	0		0	0		0
69	69	0	RE	2019-02-06	pictor	2	25	5	0		0	0	1		polypoidal choroidal vasulopathy	1		Good	All	All	0		0	1		1
70	48	0	LE	2018-09-17	inview	3	66	10	0		0	0	1		choroidal neovascularization; pigment epithelial detachment	1	Confident	Poor	All	Some	0		0	0		0
70	48	0	LE	2018-09-17	peek	2	39	6	0		0	0	1		choroidal neovascularization; pigment epithelial detachment	1	Confident	Poor	All	None	0		0	0		0
70	48	0	LE	2018-09-17	pictor	1	22	2	0		0	0	1		choroidal neovascularization; pigment epithelial detachment	1	Confident	Good	All	All	0		0	0		0
70	48	0	RE	2018-09-17	inview	3	66	10	0		0	0	0			0	Confident	Good	All	Some	0		0	0		0
70	48	0	RE	2018-09-17	peek	2	39	6	0		0	0	0			0	Confident	Poor	All	None	0		0	0		0
70	48	0	RE	2018-09-17	pictor	1	22	2	0		0	0	0			0	Confident	Good	All	All	0		0	0		0
71	44	0	LE	2018-10-10	inview	3	34	5	1	PDR	1	0	0			1		Fair	All	All	1	Moderate NPDR	0	0		1
71	44	0	LE	2018-10-10	peek	1	31	5	1	PDR	1	0	0			1	Confident	Good	All	None	0		0	0		0
71	44	0	LE	2018-10-10	pictor	2	24	5	1	PDR	1	0	0			1		Good	All	All	1	Severe NPDR	1	0		1
71	44	0	RE	2018-10-10	inview	3	34	5	1	PDR	1	0	0			1		Fair	All	All	1	Severe NPDR	1	0		1
71	44	0	RE	2018-10-10	peek	1	31	5	1	PDR	1	0	0			1		Poor	All	None	0		0	0		0
71	44	0	RE	2018-10-10	pictor	2	24	5	1	PDR	1	0	0			1	Confident	Good	All	Some	1	Severe NPDR	1	0		1
72	72	0	LE	2018-10-10	inview	1	55	5	0		0	0	1		polypoidal choroidal vasculopathy; fibrovascular pigment epithelial detachment	1	Confident	Good	All	Some	0		1	0		1
72	72	0	LE	2018-10-10	peek	2	24	5	0		0	0	1		polypoidal choroidal vasculopathy; fibrovascular pigment epithelial detachment	1		Poor	All	None	0		0	0		0
72	72	0	LE	2018-10-10	pictor	3	45	5	0		0	0	1		polypoidal choroidal vasculopathy; fibrovascular pigment epithelial detachment	1	Confident	Good	All	All	0		0	1		1
72	72	0	RE	2018-10-10	inview	1	55	5	0		0	0	0			0		Good	All	All	0		0	1		1
72	72	0	RE	2018-10-10	peek	2	24	5	0		0	0	0			0		Poor	All	None	0		0	0		0
72	72	0	RE	2018-10-10	pictor	3	45	5	0		0	0	0			0		Good	All	All	0		0	1	Early AMD	1
73	63	1	RE	2018-11-05	inview	2	33	10	0		0	0	0			0	Confident	Fair	All	Some	0		0	0		0
73	63	1	RE	2018-11-05	peek	1	37	4	0		0	0	0			0		Poor	Some	None	0		0	0		0
73	63	1	RE	2018-11-05	pictor	3	30	2	0		0	0	0			0	Confident	Poor	All	Some	0		0	0		0
74	60	1	LE	2019-02-22	inview	3	18	2	1	Mild/moderate NPDR	1	0	0			1	Confident	Fair	All	All	1	PDR	0	0		1
74	60	1	LE	2019-02-22	peek	1	75	3	1	Mild/moderate NPDR	1	0	0			1		Poor	All	None	0		0	0		0
74	60	1	LE	2019-02-22	pictor	2	17	1	1	Mild/moderate NPDR	1	0	0			1		Fair	All	All	1	Moderate NPDR	1	0		1
74	60	1	RE	2019-02-22	inview	3	18	2	1	Mild/moderate NPDR	1	0	0			1	Confident	Good	All	Some	1	Moderate NPDR	1	0		1
74	60	1	RE	2019-02-22	peek	1	75	3	1	Mild/moderate NPDR	1	0	0			1		Poor	Some	None	0		0	0		0
74	60	1	RE	2019-02-22	pictor	2	17	1	1	Mild/moderate NPDR	1	0	0			1		Fair	All	All	0		0	1		1
75	40	0	LE	2018-09-12	inview	1			1	Severe NPDR	0	0	0		macular edema due to retinal vein occlusion	1	Confident	Fair	All	Some	1	Severe NPDR	1	0		1
75	40	0	LE	2018-09-12	peek	3			1	Severe NPDR	0	0	0		macular edema due to retinal vein occlusion	1		Poor	All	Some	1	Severe NPDR	1	0		1
75	40	0	LE	2018-09-12	pictor	2			1	Severe NPDR	0	0	0		macular edema due to retinal vein occlusion	1	Confident	Good	All	All	1	PDR	1	0		1
76	69	1	LE	2019-02-14	inview	3	15	5	1	PDR	0	0	0			1	Confident	Fair	All	All	1	Moderate NPDR	0	0		1
76	69	1	LE	2019-02-14	peek	1	33	6	1	PDR	0	0	0			1		Poor	All	None	0		0	0		0
76	69	1	LE	2019-02-14	pictor	2	45	2	1	PDR	0	0	0			1		Good	All	All	1	Severe NPDR	1	0		1
76	69	1	RE	2019-02-14	inview	3	15	5	1	PDR	0	0	0			1	Confident	Fair	All	All	1	Moderate NPDR	1	0		1
76	69	1	RE	2019-02-14	peek	1	33	6	1	PDR	0	0	0			1		Poor	All	None	0		0	0		0
76	69	1	RE	2019-02-14	pictor	2	45	2	1	PDR	0	0	0			1		Poor	All	All	1	Severe NPDR	1	0		1
77	66	1	LE	2018-11-09	inview	3	19	5	0		0	0	0		macular edema due to retinal vein occlusion	1		Poor	All	Some	0		0	0		0
77	66	1	LE	2018-11-09	peek	2	30	4	0		0	0	0		macular edema due to retinal vein occlusion	1		Poor	All	None	0		0	0		0
77	66	1	LE	2018-11-09	pictor	1	38	2	0		0	0	0		macular edema due to retinal vein occlusion	1	Confident	Poor	All	Some	0		0	0		0
77	66	1	RE	2018-11-09	inview	3	19	5	0		0	0	0			0	Confident	Excellent	All	All	0		0	0		0
77	66	1	RE	2018-11-09	peek	2	30	4	0		0	0	0			0		Poor	Some	None	0		0	0		0
77	66	1	RE	2018-11-09	pictor	1	38	2	0		0	0	0			0	Confident	Excellent	All	All	0		0	1		1
78	57	1	LE	2018-10-12	inview	2	37	2	0		0	0	0			0		Fair	All	All	0		0	0		0
78	57	1	LE	2018-10-12	peek	1	34	0	0		0	0	0			0		Poor	All	None	0		0	0		0
78	57	1	LE	2018-10-12	pictor	3	56	1	0		0	0	0			0	Confident	Excellent	All	All	0		0	1		1
78	57	1	RE	2018-10-12	inview	2	37	2	0		0	0	1		polypoidal choroidal vasculopathy	1		Fair	All	All	0		0	0		0
78	57	1	RE	2018-10-12	peek	1	34	0	0		0	0	1		polypoidal choroidal vasculopathy	1		Poor	All	None	0		0	0		0
78	57	1	RE	2018-10-12	pictor	3	56	1	0		0	0	1		polypoidal choroidal vasculopathy	1		Good	All	All	0		0	1	Advanced AMD	1
79	78	0	LE	2018-10-03	inview	2	22	8	0		0	0	1		polypoidal choroidal vasculopathy	1	Confident	Excellent	All	All	0		0	1	Early AMD	1
79	78	0	LE	2018-10-03	peek	1	30	8	0		0	0	1		polypoidal choroidal vasculopathy	1	Confident	Poor	None	None	0		0	0		0
79	78	0	LE	2018-10-03	pictor	3	16	5	0		0	0	1		polypoidal choroidal vasculopathy	1	Confident	Fair	All	All	0		0	0		0
79	78	0	RE	2018-10-03	inview	2	22	8	0		0	0	0			0	Confident	Good	All	All	0		0	1	Early AMD	1
79	78	0	RE	2018-10-03	peek	1	30	8	0		0	0	0			0	Confident	Fair	All	None	0		0	0		0
79	78	0	RE	2018-10-03	pictor	3	16	5	0		0	0	0			0	Confident	Good	All	All	0		0	1	Early AMD	1
80	82	1	LE	2019-02-22	inview	1	27	0	0		0	0	1		polypoidal choroidal vasculopathy	1	Confident	Fair	All	Some	0		0	1	Advanced AMD	1
80	82	1	LE	2019-02-22	peek	3	36	2	0		0	0	1		polypoidal choroidal vasculopathy	1		Poor	All	None	0		0	0		0
80	82	1	LE	2019-02-22	pictor	2	46	3	0		0	0	1		polypoidal choroidal vasculopathy	1		Excellent	All	All	0		0	1	Early AMD	1
80	82	1	RE	2019-02-22	inview	1	27	0	0		0	0	0			0	Confident	Poor	All	All	0		0	0		0
80	82	1	RE	2019-02-22	peek	3	36	2	0		0	0	0			0		Poor	All	None	0		0	0		0
80	82	1	RE	2019-02-22	pictor	2	46	3	0		0	0	0			0		Fair	All	All	0		0	1	Early AMD	1
81	72	1	LE	2019-02-06	inview	2	77	8	1	Mild/moderate NPDR	0	0	0			1	Confident	Fair	All	All	0		0	0		0
81	72	1	LE	2019-02-06	peek	1	51	5	1	Mild/moderate NPDR	0	0	0			1	Confident	Poor	All	Some	0		0	0		0
81	72	1	LE	2019-02-06	pictor	3	31	7	1	Mild/moderate NPDR	0	0	0			1		Fair	All	All	1	Mild NPDR	0	0		1
81	72	1	RE	2019-02-06	inview	2	77	8	1	Mild/moderate NPDR	0	0	0		branched retinal vein occlusion with macular edema	1	Confident	Good	All	All	0		0	0		0
81	72	1	RE	2019-02-06	peek	1	51	5	1	Mild/moderate NPDR	0	0	0		branched retinal vein occlusion with macular edema	1	Confident	Poor	All	None	0		0	0		0
81	72	1	RE	2019-02-06	pictor	3	31	7	1	Mild/moderate NPDR	0	0	0		branched retinal vein occlusion with macular edema	1		Fair	All	All	1	Mild NPDR	0	0		1
82	71	0	LE	2018-11-08	inview	1	45	5	0		0	0	0			0		Poor	All	Some	0		0	0		0
82	71	0	LE	2018-11-08	peek	3	35	3	0		0	0	0			0		Poor	Some	None	0		0	0		0
82	71	0	LE	2018-11-08	pictor	2	21	3	0		0	0	0			0		Good	All	Some	0		0	0		0
82	71	0	RE	2018-11-08	inview	1	45	5	0		0	0	0			0		Poor	Some	Some	0		0	0		0
82	71	0	RE	2018-11-08	peek	3	35	3	0		0	0	0			0		Poor	Some	None	0		0	0		0
82	71	0	RE	2018-11-08	pictor	2	21	3	0		0	0	0			0		Poor	Some	Some	0		0	0		0
83	67	0	LE	2019-02-13	inview	2	26	8	0		0	0	0			0	Confident	Poor	All	All	0		0	0		0
83	67	0	LE	2019-02-13	peek	3	47	5	0		0	0	0			0	Confident	Poor	All	Some	0		0	0		0
83	67	0	LE	2019-02-13	pictor	1	17	0	0		0	0	0			0		Excellent	All	All	0		0	1	Intermediate AMD	1
83	67	0	RE	2019-02-13	inview	2	26	8	0		0	0	1		choroidal neovascularization	1	Confident	Fair	All	All	0		0	1	Advanced AMD	1
83	67	0	RE	2019-02-13	peek	3	47	5	0		0	0	1		choroidal neovascularization	1	Confident	Poor	All	Some	0		0	0		0
83	67	0	RE	2019-02-13	pictor	1	17	0	0		0	0	1		choroidal neovascularization	1		Excellent	All	All	0		0	1	Advanced AMD	1
84	55	0	LE	2018-11-05	inview	1	55	6	0		0	1	1	Advanced AMD		1	Confident	Poor	All	Some	0		0	1	Intermediate AMD	1
84	55	0	LE	2018-11-05	peek	2	33	1	0		0	1	1	Advanced AMD		1		Poor	None	None	0		0	0		0
84	55	0	LE	2018-11-05	pictor	3	45	2	0		0	1	1	Advanced AMD		1	Confident	Poor	All	Some	0		0	0		0
84	55	0	RE	2018-11-05	inview	1	55	6	0		0	0	0			0	Confident	Fair	All	Some	0		0	1	Intermediate AMD	1
84	55	0	RE	2018-11-05	peek	2	33	1	0		0	0	0			0	Confident	Poor	All	None	0		0	0		0
84	55	0	RE	2018-11-05	pictor	3	45	2	0		0	0	0			0	Confident	Excellent	All	All	0		0	1	Intermediate AMD	1
85	65	0	LE	2018-10-04	inview	1	48	5	0		0	0	0			0	Confident	Fair	All	Some	0		0	0		0
85	65	0	LE	2018-10-04	peek	2	22	5	0		0	0	0			0		Poor	Some	None	0		0	0		0
85	65	0	LE	2018-10-04	pictor	3	13	5	0		0	0	0			0	Confident	Excellent	All	All	0		0	0		0
85	65	0	RE	2018-10-04	inview	1	48	5	0		0	0	0			0	Confident	Good	All	All	0		0	0		0
85	65	0	RE	2018-10-04	peek	2	22	5	0		0	0	0			0	Confident	Good	All	None	0		0	0		0
85	65	0	RE	2018-10-04	pictor	3	13	5	0		0	0	0			0	Confident	Fair	All	All	0		0	0		0
86	49	1	LE	2019-02-20	inview	1	35	0	0		0	1	1	Advanced AMD		1	Confident	Poor	All	All	0		0	1	Advanced AMD	1
86	49	1	LE	2019-02-20	peek	3	30	2	0		0	1	1	Advanced AMD		1		Poor	All	Some	0		0	1	Advanced AMD	1
86	49	1	LE	2019-02-20	pictor	2	28	0	0		0	1	1	Advanced AMD		1		Excellent	All	All	0		0	1	Advanced AMD	1
86	49	1	RE	2019-02-20	inview	1	35	0	0		0	1	1	Early AMD		1		Fair	All	All	0		0	1	Early AMD	1
86	49	1	RE	2019-02-20	peek	3	30	2	0		0	1	1	Early AMD		1	Confident	Poor	All	None	0		0	0		0
86	49	1	RE	2019-02-20	pictor	2	28	0	0		0	1	1	Early AMD		1		Excellent	All	All	0		0	1	Early AMD	1
87	66	1	LE	2018-10-05	inview	2	34	0	0		0	0	1		polypoidal choroidal vasculopathy; choroidal neovascularization	1		Fair	All	Some	0		0	0		0
87	66	1	LE	2018-10-05	peek	3	32	0	0		0	0	1		polypoidal choroidal vasculopathy; choroidal neovascularization	1		Poor	All	Some	0		0	0		0
87	66	1	LE	2018-10-05	pictor	1	30	2	0		0	0	1		polypoidal choroidal vasculopathy; choroidal neovascularization	1	Confident	Good	All	All	0		0	0		0
87	66	1	RE	2018-10-05	inview	2	34	0	0		0	0	1		polypoidal choroidal vasculopathy; choroidal neovascularization	1		Fair	All	All	0		0	1		1
87	66	1	RE	2018-10-05	peek	3	32	0	0		0	0	1		polypoidal choroidal vasculopathy; choroidal neovascularization	1	Confident	Poor	Some	Some	0		0	0		0
87	66	1	RE	2018-10-05	pictor	1	30	2	0		0	0	1		polypoidal choroidal vasculopathy; choroidal neovascularization	1		Fair	All	Some	0		0	1	Early AMD	1
88	57	1	LE	2018-10-18	inview	1	60	5	0		0	0	0			0		Fair	All	All	0		0	0		0
88	57	1	LE	2018-10-18	peek	2	28	3	0		0	0	0			0	Confident	Fair	All	None	0		0	0		0
88	57	1	LE	2018-10-18	pictor	3	24	0	0		0	0	0			0		Excellent	All	All	0		0	1		1
88	57	1	RE	2018-10-18	inview	1	60	5	0		0	0	0			0		Good	All	All	0		0	0		0
88	57	1	RE	2018-10-18	peek	2	28	3	0		0	0	0			0		Poor	All	None	0		0	0		0
88	57	1	RE	2018-10-18	pictor	3	24	0	0		0	0	0			0	Confident	Excellent	All	All	0		0	0		0
89	80	0	LE	2018-09-17	inview	3	28	2	0		0	0	1		pigment epithelial detachment	1	Confident	Good	All	All	0		0	0		0
89	80	0	LE	2018-09-17	peek	1	49	3	0		0	0	1		pigment epithelial detachment	1		Poor	Some	None	0		0	0		0
89	80	0	LE	2018-09-17	pictor	2	17	3	0		0	0	1		pigment epithelial detachment	1	Confident	Good	All	All	0		0	0		0
89	80	0	RE	2018-09-17	inview	3	28	2	0		0	0	1		polypoidal choroidal vasculopathy	1	Confident	Excellent	All	All	0		0	1	Advanced AMD	1
89	80	0	RE	2018-09-17	peek	1	49	3	0		0	0	1		polypoidal choroidal vasculopathy	1	Confident	Poor	Some	Some	1	PDR	1	0		1
89	80	0	RE	2018-09-17	pictor	2	17	3	0		0	0	1		polypoidal choroidal vasculopathy	1		Good	All	All	0		0	1	Intermediate AMD	1
90	61	0	LE	2019-02-06	inview	2	40	3	0		0	0	0			0		Poor	None	None	1	PDR	0	0		1
90	61	0	LE	2019-02-06	peek	1	57	0	0		0	0	0			0		Poor	All	None	0		0	0		0
90	61	0	LE	2019-02-06	pictor	3	45	3	0		0	0	0			0	Confident	Poor	All	Some	0		0	0		0
90	61	0	RE	2019-02-06	inview	2	40	3	0		0	0	0			0		Poor	None	Some	0		0	0		0
90	61	0	RE	2019-02-06	peek	1	57	0	0		0	0	0			0		Poor	All	None	0		0	0		0
90	61	0	RE	2019-02-06	pictor	3	45	3	0		0	0	0			0		Excellent	All	All	0		0	0		0
91	58	0	LE	2018-09-14	inview	3	38	8	0		0	0	0		macular edema due to retinal vein occlusion	1	Confident	Poor	All	All	1	Mild NPDR	1	0		1
91	58	0	LE	2018-09-14	peek	2	39	3	0		0	0	0		macular edema due to retinal vein occlusion	1		Poor	Some	None	0		0	0		0
91	58	0	LE	2018-09-14	pictor	1	57	6	0		0	0	0		macular edema due to retinal vein occlusion	1		Poor	All	All	1	Mild NPDR	1	0		1
91	58	0	RE	2018-09-14	inview	3	38	8	0		0	0	0			0		Poor	All	All	1	Moderate NPDR	1	0		1
91	58	0	RE	2018-09-14	peek	2	39	3	0		0	0	0			0		Poor	Some	None	0		0	0		0
91	58	0	RE	2018-09-14	pictor	1	57	6	0		0	0	0			0		Good	All	All	1	Moderate NPDR	1	0		1
92	64	1	LE	2019-02-20	inview	2	24	4	0		0	0	1		polypoidal choroidal vasculopathy	1	Confident	Good	All	All	0		0	0		0
92	64	1	LE	2019-02-20	peek	3	29	0	0		0	0	1		polypoidal choroidal vasculopathy	1	Confident	Poor	All	None	0		0	0		0
92	64	1	LE	2019-02-20	pictor	1	75	2	0		0	0	1		polypoidal choroidal vasculopathy	1		Excellent	Some	All	0		0	1	Advanced AMD	1
92	64	1	RE	2019-02-20	inview	2	24	4	0		0	0	1		polypoidal choroidal vasculopathy	1	Confident	Fair	All	All	0		0	1	Advanced AMD	1
92	64	1	RE	2019-02-20	peek	3	29	0	0		0	0	1		polypoidal choroidal vasculopathy	1	Confident	Poor	All	Some	0		0	0		0
92	64	1	RE	2019-02-20	pictor	1	75	2	0		0	0	1		polypoidal choroidal vasculopathy	1		Poor	All	All	0		0	0		0
93	67	1	LE	2019-02-21	inview	1	14	6	1	PDR	1	0	0			1	Confident	Poor	All	All	1	Moderate NPDR	1	0		1
93	67	1	LE	2019-02-21	peek	3	42	2	1	PDR	1	0	0			1	Confident	Poor	All	Some	0		0	1		1
93	67	1	LE	2019-02-21	pictor	2	44	7	1	PDR	1	0	0			1		Fair	All	All	1	Severe NPDR	1	0		1
93	67	1	RE	2019-02-21	inview	1	14	6	1	PDR	1	0	0			1	Confident	Poor	All	Some	1	Moderate NPDR	1	0		1
93	67	1	RE	2019-02-21	peek	3	42	2	1	PDR	1	0	0			1	Confident	Poor	All	None	0		0	0		0
93	67	1	RE	2019-02-21	pictor	2	44	7	1	PDR	1	0	0			1		Good	All	All	1	Severe NPDR	1	0		1
94	84	0	LE	2018-09-13	inview	3	55	0	0		0	0	0			0	Confident	Fair	All	All	1	Moderate NPDR	0	0		1
94	84	0	LE	2018-09-13	peek	2	44	0	0		0	0	0			0		Poor	All	None	0		0	0		0
94	84	0	LE	2018-09-13	pictor	1	35	0	0		0	0	0			0	Confident	Poor	All	All	0		0	1		1
94	84	0	RE	2018-09-13	inview	3	55	0	0		0	0	0			0		Fair	All	All	0		0	1		1
94	84	0	RE	2018-09-13	peek	2	44	0	0		0	0	0			0		Poor	All	None	0		0	0		0
94	84	0	RE	2018-09-13	pictor	1	35	0	0		0	0	0			0	Confident	Good	All	All	0		0	0		0
95	64	1	LE	2018-11-09	inview	1	38	5	0		0	0	0		macular edema due to retinal vein occlusion	1		Fair	All	Some	1	Cannot determine	0	0		1
95	64	1	LE	2018-11-09	peek	3	29	5	0		0	0	0		macular edema due to retinal vein occlusion	1	Confident	Poor	All	Some	0		0	0		0
95	64	1	LE	2018-11-09	pictor	2	13	5	0		0	0	0		macular edema due to retinal vein occlusion	1	Confident	Fair	All	Some	0		0	1	Early AMD	1
95	64	1	RE	2018-11-09	inview	1	38	5	0		0	0	0			0		Fair	All	Some	0		0	0		0
95	64	1	RE	2018-11-09	peek	3	29	5	0		0	0	0			0		Poor	All	None	0		0	0		0
95	64	1	RE	2018-11-09	pictor	2	13	5	0		0	0	0			0	Confident	Good	All	All	0		0	1	Early AMD	1
96	60	0	LE	2018-09-27	inview	3	26	2	0		0	0	0			0	Confident	Fair	All	Some	0		0	0		0
96	60	0	LE	2018-09-27	peek	1	31	7	0		0	0	0			0	Confident	Poor	Some	None	0		0	0		0
96	60	0	LE	2018-09-27	pictor	2	15	4	0		0	0	0			0	Confident	Poor	All	All	0		0	0		0
96	60	0	RE	2018-09-27	inview	3	26	2	0		0	0	0			0	Confident	Good	All	All	0		0	0		0
96	60	0	RE	2018-09-27	peek	1	31	7	0		0	0	0			0	Confident	Poor	All	None	0		0	0		0
96	60	0	RE	2018-09-27	pictor	2	15	4	0		0	0	0			0	Confident	Excellent	All	All	0		0	0		0
97	35	1	LE	2018-12-21	inview	2	33	5	0		0	0	0		macular edema due to retinal vein occlusion	1	Confident	Good	All	All	0		0	0		0
97	35	1	LE	2018-12-21	peek	3	35	5	0		0	0	0		macular edema due to retinal vein occlusion	1	Confident	Poor	All	None	1	PDR	0	0		1
97	35	1	LE	2018-12-21	pictor	1	25	2	0		0	0	0		macular edema due to retinal vein occlusion	1	Confident	Excellent	All	All	1	Moderate NPDR	0	0		1
97	35	1	RE	2018-12-21	inview	2	33	5	0		0	0	0			0		Poor	All	All	0		0	0		0
97	35	1	RE	2018-12-21	peek	3	35	5	0		0	0	0			0		Poor	All	None	0		0	0		0
97	35	1	RE	2018-12-21	pictor	1	25	2	0		0	0	0			0		Good	All	All	0		0	0		0
98	59	1	LE	2018-10-17	inview	3	50	10	0		0	1	1	Advanced AMD	submacular hemorrhage	1	Confident	Good	All	All	0		0	0		0
98	59	1	LE	2018-10-17	peek	1	44	7	0		0	1	1	Advanced AMD	submacular hemorrhage	1	Confident	Fair	All	Some	0		0	0		0
98	59	1	LE	2018-10-17	pictor	2	14	5	0		0	1	1	Advanced AMD	submacular hemorrhage	1	Confident	Excellent	All	All	0		0	1		1
98	59	1	RE	2018-10-17	inview	3	50	10	0		0	1	1	Early AMD		1	Confident	Good	All	All	0		0	1	Intermediate AMD	1
98	59	1	RE	2018-10-17	peek	1	44	7	0		0	1	1	Early AMD		1		Poor	None	None	0		0	0		0
98	59	1	RE	2018-10-17	pictor	2	14	5	0		0	1	1	Early AMD		1	Confident	Good	All	All	0		0	1		1
99	56	0	LE	2019-02-20	inview	2	23	5	0		0	0	1		polypoidal choroidal vasculopathy	1	Confident	Fair	All	All	0		0	1	Early AMD	1
99	56	0	LE	2019-02-20	peek	1	22	2	0		0	0	1		polypoidal choroidal vasculopathy	1	Confident	Poor	All	None	0		0	0		0
99	56	0	LE	2019-02-20	pictor	3	30	5	0		0	0	1		polypoidal choroidal vasculopathy	1	Confident	Good	All	All	0		1	0		1
99	56	0	RE	2019-02-20	inview	2	23	5	0		0	0	1		polypoidal choroidal vasculopathy	1	Confident	Fair	All	All	0		0	1	Early AMD	1
99	56	0	RE	2019-02-20	peek	1	22	2	0		0	0	1		polypoidal choroidal vasculopathy	1	Confident	Poor	All	None	0		0	0		0
99	56	0	RE	2019-02-20	pictor	3	30	5	0		0	0	1		polypoidal choroidal vasculopathy	1		Excellent	All	All	0		0	1		1
100	67	1	LE	2018-11-07	inview	3	49	5	0		0	0	0			0	Confident	Good	All	All	0		0	0		0
100	67	1	LE	2018-11-07	peek	2	27	0	0		0	0	0			0		Poor	Some	None	0		0	0		0
100	67	1	LE	2018-11-07	pictor	1	22	0	0		0	0	0			0	Confident	Good	All	All	0		0	0		0
100	67	1	RE	2018-11-07	inview	3	49	5	0		0	0	0		macular edema due to retinal vein occlusion	1		Fair	All	All	1	Severe NPDR	1	0		1
100	67	1	RE	2018-11-07	peek	2	27	0	0		0	0	0		macular edema due to retinal vein occlusion	1		Poor	Some	None	0		0	0		0
100	67	1	RE	2018-11-07	pictor	1	22	0	0		0	0	0		macular edema due to retinal vein occlusion	1		Good	All	All	1	Severe NPDR	1	0		1
101	73	0	LE	2018-10-10	inview	3	23	8	0		0	0	1		polypoidal choroidal vasculopathy	1	Confident	Fair	All	Some	0		0	1	Early AMD	1
101	73	0	LE	2018-10-10	peek	1	35	5	0		0	0	1		polypoidal choroidal vasculopathy	1		Poor	All	None	0		0	0		0
101	73	0	LE	2018-10-10	pictor	2	36	7	0		0	0	1		polypoidal choroidal vasculopathy	1		Fair	All	All	0		0	1	Early AMD	1
101	73	0	RE	2018-10-10	inview	3	23	8	0		0	0	0			0	Confident	Poor	All	All	0		0	1	Early AMD	1
101	73	0	RE	2018-10-10	peek	1	35	5	0		0	0	0			0	Confident	Poor	All	None	0		0	0		0
101	73	0	RE	2018-10-10	pictor	2	36	7	0		0	0	0			0		Good	All	All	0		0	1	Early AMD	1
102	78	0	LE	2018-10-31	inview	1	22	2	0		0	1	1	Advanced AMD		1	Confident	Excellent	All	All	0		0	1		1
102	78	0	LE	2018-10-31	peek	2	30	2	0		0	1	1	Advanced AMD		1		Poor	Some	None	0		0	0		0
102	78	0	LE	2018-10-31	pictor	3	17	0	0		0	1	1	Advanced AMD		1		Excellent	All	All	0		0	1	Early AMD	1
102	78	0	RE	2018-10-31	inview	1	22	2	0		0	0	0			0	Confident	Fair	All	All	0		0	1	Early AMD	1
102	78	0	RE	2018-10-31	peek	2	30	2	0		0	0	0			0		Poor	Some	None	0		0	0		0
102	78	0	RE	2018-10-31	pictor	3	17	0	0		0	0	0			0	Confident	Excellent	All	All	0		0	1	Advanced AMD	1
103	57	1	LE	2018-10-05	inview	3	33	8	1	Mild/moderate NPDR	0	0	0			1	Confident	Fair	All	All	0		0	0		0
103	57	1	LE	2018-10-05	peek	1	21	4	1	Mild/moderate NPDR	0	0	0			1		Good	All	None	0		0	0		0
103	57	1	LE	2018-10-05	pictor	2	43	6	1	Mild/moderate NPDR	0	0	0			1	Confident	Good	All	All	0		0	1	Early AMD	1
103	57	1	RE	2018-10-05	inview	3	33	8	1	Mild/moderate NPDR	1	0	0			1	Confident	Fair	All	All	0		0	1	Intermediate AMD	1
103	57	1	RE	2018-10-05	peek	1	21	4	1	Mild/moderate NPDR	1	0	0			1		Poor	All	None	0		0	0		0
103	57	1	RE	2018-10-05	pictor	2	43	6	1	Mild/moderate NPDR	1	0	0			1	Confident	Fair	All	All	1	Mild NPDR	1	0		1
104	72	0	LE	2019-02-20	inview	3	22	2	0		0	0	1		polypoidal choroidal vasculopathy	1		Fair	All	All	1	Moderate NPDR	1	1	Intermediate AMD	1
104	72	0	LE	2019-02-20	peek	2	29	0	0		0	0	1		polypoidal choroidal vasculopathy	1	Confident	Poor	Some	Some	0		0	0		0
104	72	0	LE	2019-02-20	pictor	1	21	0	0		0	0	1		polypoidal choroidal vasculopathy	1		Fair	All	Some	0		0	1	Intermediate AMD	1
104	72	0	RE	2019-02-20	inview	3	22	2	0		0	0	0			0		Fair	All	All	0		0	1	Early AMD	1
104	72	0	RE	2019-02-20	peek	2	29	0	0		0	0	0			0	Confident	Poor	All	Some	0		0	0		0
104	72	0	RE	2019-02-20	pictor	1	21	0	0		0	0	0			0		Good	All	All	0		0	0		0
105	42	1	LE	2018-09-14	inview	3	96	10	1	PDR	1	0	0			1		Fair	All	All	1	Mild NPDR	0	0		1
105	42	1	LE	2018-09-14	peek	2	57	4	1	PDR	1	0	0			1		Poor	All	None	0		0	0		0
105	42	1	LE	2018-09-14	pictor	1	31	4	1	PDR	1	0	0			1	Confident	Poor	All	All	0		0	0		0
105	42	1	RE	2018-09-14	inview	3	96	10	1	PDR	1	0	0			1	Confident	Poor	All	Some	0		0	0		0
105	42	1	RE	2018-09-14	peek	2	57	4	1	PDR	1	0	0			1	Confident	Poor	All	None	0		0	0		0
105	42	1	RE	2018-09-14	pictor	1	31	4	1	PDR	1	0	0			1	Confident	Good	All	All	1	Moderate NPDR	1	0		1
106	57	1	LE	2018-09-14	inview	1	57	4	1	Mild/moderate NPDR	0	0	0			1	Confident	Good	All	All	1	Mild NPDR	0	0		1
106	57	1	LE	2018-09-14	peek	3	44	0	1	Mild/moderate NPDR	0	0	0			1		Poor	Some	None	0		0	0		0
106	57	1	LE	2018-09-14	pictor	2	21	2	1	Mild/moderate NPDR	0	0	0			1	Confident	Poor	All	Some	0		0	0		0
106	57	1	RE	2018-09-14	inview	1	57	4	1	Mild/moderate NPDR	1	0	0			1	Confident	Good	All	All	1	Moderate NPDR	1	0		1
106	57	1	RE	2018-09-14	peek	3	44	0	1	Mild/moderate NPDR	1	0	0			1	Confident	Poor	All	None	0		0	0		0
106	57	1	RE	2018-09-14	pictor	2	21	2	1	Mild/moderate NPDR	1	0	0			1	Confident	Fair	All	All	1	Mild NPDR	1	0		1
107	31	1	LE	2018-10-24	inview	3	19	6	1	PDR	0	0	0			1		Fair	All	Some	1	PDR	0	0		1
107	31	1	LE	2018-10-24	peek	1	25	3	1	PDR	0	0	0			1		Poor	All	None	0		0	0		0
107	31	1	LE	2018-10-24	pictor	2	31	4	1	PDR	0	0	0			1	Confident	Excellent	All	All	1	PDR	0	0		1
107	31	1	RE	2018-10-24	inview	3	19	6	0		0	0	0			0	Confident	Fair	All	All	0		0	0		0
107	31	1	RE	2018-10-24	peek	1	25	3	0		0	0	0			0	Confident	Good	All	None	0		0	0		0
107	31	1	RE	2018-10-24	pictor	2	31	4	0		0	0	0			0	Confident	Excellent	All	All	0		0	0		0
108	62	1	LE	2019-02-22	inview	3	13	0	0		1	0	0			1	Confident	Fair	All	All	1	Mild NPDR	0	0		1
108	62	1	LE	2019-02-22	peek	1	37	3	0		1	0	0			1		Poor	All	None	0		0	0		0
108	62	1	LE	2019-02-22	pictor	2	27	0	0		1	0	0			1		Good	All	All	0		0	1	Early AMD	1
108	62	1	RE	2019-02-22	inview	3	13	0	1	Severe NPDR	0	0	0			1	Confident	Good	All	All	1	Mild NPDR	0	0		1
108	62	1	RE	2019-02-22	peek	1	37	3	1	Severe NPDR	0	0	0			1	Confident	Poor	All	Some	0		0	0		0
108	62	1	RE	2019-02-22	pictor	2	27	0	1	Severe NPDR	0	0	0			1		Good	All	All	0		0	1	Early AMD	1
109	66	1	RE	2018-10-17	inview	2	50	5	0		0	0	0			0		Poor	All	Some	0		0	0		0
109	66	1	RE	2018-10-17	peek	3	25	0	0		0	0	0			0		Poor	All	None	0		0	0		0
109	66	1	RE	2018-10-17	pictor	1	21	0	0		0	0	0			0	Confident	Good	All	Some	0		0	0		0
110	67	1	LE	2019-02-13	inview	1	35	0	0		0	0	0		atypical central serous chorioretinopathy	1	Confident	Poor	All	Some	0		0	0		0
110	67	1	LE	2019-02-13	peek	2	36	0	0		0	0	0		atypical central serous chorioretinopathy	1		Poor	All	None	0		0	0		0
110	67	1	LE	2019-02-13	pictor	3	19	0	0		0	0	0		atypical central serous chorioretinopathy	1	Confident	Good	All	All	0		0	1	Early AMD	1
110	67	1	RE	2019-02-13	inview	1	35	0	0		0	0	0			0		Poor	All	All	0		0	0		0
110	67	1	RE	2019-02-13	peek	2	36	0	0		0	0	0			0		Poor	All	None	0		0	0		0
110	67	1	RE	2019-02-13	pictor	3	19	0	0		0	0	0			0	Confident	Excellent	All	All	0		0	1		1
111	65	0	LE	2018-10-17	inview	1	34	5	0		0	0	0			0	Confident	Fair	All	All	0		0	0		0
111	65	0	LE	2018-10-17	peek	3	34	1	0		0	0	0			0		Fair	All	Some	0		0	0		0
111	65	0	LE	2018-10-17	pictor	2	36	2	0		0	0	0			0		Good	All	Some	0		0	1	Early AMD	1
111	65	0	RE	2018-10-17	inview	1	34	5	0		0	1	1	Advanced AMD		1		Fair	All	All	0		0	0		0
111	65	0	RE	2018-10-17	peek	3	34	1	0		0	1	1	Advanced AMD		1		Poor	All	None	0		0	0		0
111	65	0	RE	2018-10-17	pictor	2	36	2	0		0	1	1	Advanced AMD		1		Fair	All	All	0		0	0		0
112	74	0	LE	2019-02-13	inview	3	57	4	0		0	0	0			0		Poor	All	Some	0		0	0		0
112	74	0	LE	2019-02-13	peek	2	24	2	0		0	0	0			0	Confident	Poor	All	None	0		0	0		0
112	74	0	LE	2019-02-13	pictor	1	21	2	0		0	0	0			0		Fair	All	All	0		0	1	Early AMD	1
112	74	0	RE	2019-02-13	inview	3	57	4	0		0	0	1		choroidal neovascularization	1		Poor	None	Some	0		0	0		0
112	74	0	RE	2019-02-13	peek	2	24	2	0		0	0	1		choroidal neovascularization	1		Poor	All	None	0		0	0		0
112	74	0	RE	2019-02-13	pictor	1	21	2	0		0	0	1		choroidal neovascularization	1		Excellent	All	All	0		0	1	Advanced AMD	1
113	66	0	LE	2018-09-28	inview	1	85	4	0		0	0	0			0	Confident	Poor	All	None	0		0	0		0
113	66	0	LE	2018-09-28	peek	3	42	0	0		0	0	0			0	Confident	Poor	All	None	0		0	0		0
113	66	0	LE	2018-09-28	pictor	2	36	2	0		0	0	0			0	Confident	Excellent	All	All	0		0	0		0
113	66	0	RE	2018-09-28	inview	1	85	4	1	Mild/moderate NPDR	0	0	1		polypoidal choroidal vasculopathy	1	Confident	Poor	All	Some	0		0	0		0
113	66	0	RE	2018-09-28	peek	3	42	0	1	Mild/moderate NPDR	0	0	1		polypoidal choroidal vasculopathy	1	Confident	Poor	All	None	0		0	0		0
113	66	0	RE	2018-09-28	pictor	2	36	2	1	Mild/moderate NPDR	0	0	1		polypoidal choroidal vasculopathy	1	Confident	Good	All	All	1	Mild NPDR	1	0		1
114	59	0	LE	2018-09-14	inview	2	91	2	0		0	0	1		polypoidal choroidal vasculopathy; subfoveal fibrovascular pigment epithelial detachment with subretinal fluid	1	Confident	Fair	All	All	0		0	0		0
114	59	0	LE	2018-09-14	peek	1	65	0	0		0	0	1		polypoidal choroidal vasculopathy; subfoveal fibrovascular pigment epithelial detachment with subretinal fluid	1	Confident	Poor	Some	None	0		0	0		0
114	59	0	LE	2018-09-14	pictor	3	22	0	0		0	0	1		polypoidal choroidal vasculopathy; subfoveal fibrovascular pigment epithelial detachment with subretinal fluid	1	Confident	Good	All	All	0		0	1		1
115	78	1	LE	2018-11-07	inview	1	50	0	0		0	0	0			0	Confident	Fair	All	All	0		0	1	Advanced AMD	1
115	78	1	LE	2018-11-07	peek	3	39	0	0		0	0	0			0		Poor	Some	None	0		0	0		0
115	78	1	LE	2018-11-07	pictor	2	95	0	0		0	0	0			0	Confident	Excellent	All	All	0		0	1	Intermediate AMD	1
115	78	1	RE	2018-11-07	inview	1	50	0	0		0	0	1		polypoidal choroidal vasculopathy	1	Confident	Good	All	All	0		0	0		0
115	78	1	RE	2018-11-07	peek	3	39	0	0		0	0	1		polypoidal choroidal vasculopathy	1		Poor	Some	None	0		0	0		0
115	78	1	RE	2018-11-07	pictor	2	95	0	0		0	0	1		polypoidal choroidal vasculopathy	1	Confident	Excellent	All	All	0		0	1	Early AMD	1
116	66	0	LE	2018-10-03	inview	3	35	10	0		0	0	0			0	Confident	Fair	All	All	0		0	0		0
116	66	0	LE	2018-10-03	peek	1	41	6	0		0	0	0			0		Poor	All	None	0		0	0		0
116	66	0	LE	2018-10-03	pictor	2	16	0	0		0	0	0			0	Confident	Fair	All	All	0		0	0		0
116	66	0	RE	2018-10-03	inview	3	35	10	0		0	0	1		choroidal neovascularization; submacular hemorrhage; fibrovascular pigment epithelial detachment	1	Confident	Good	All	All	0		1	1		1
116	66	0	RE	2018-10-03	peek	1	41	6	0		0	0	1		choroidal neovascularization; submacular hemorrhage; fibrovascular pigment epithelial detachment	1		Fair	All	None	0		0	0		0
116	66	0	RE	2018-10-03	pictor	2	16	0	0		0	0	1		choroidal neovascularization; submacular hemorrhage; fibrovascular pigment epithelial detachment	1	Confident	Good	All	All	0		0	1		1
117	68	1	LE	2018-11-15	inview	3	38	5	0		0	0	0			0	Confident	Fair	All	Some	0		0	0		0
117	68	1	LE	2018-11-15	peek	1	38	5	0		0	0	0			0		Poor	All	None	0		0	0		0
117	68	1	LE	2018-11-15	pictor	2	31	5	0		0	0	0			0	Confident	Good	All	All	0		0	0		0
117	68	1	RE	2018-11-15	inview	3	38	5	0		0	0	0			0		Fair	All	Some	0		0	0		0
117	68	1	RE	2018-11-15	peek	1	38	5	0		0	0	0			0		Poor	Some	None	0		0	0		0
117	68	1	RE	2018-11-15	pictor	2	31	5	0		0	0	0			0	Confident	Fair	All	All	0		0	0		0
118	86	0	LE	2018-11-02	inview	2	43	7	0		0	0	0			0	Confident	Good	All	Some	1	Moderate NPDR	0	0		1
118	86	0	LE	2018-11-02	peek	1	43	0	0		0	0	0			0		Poor	Some	None	0		0	0		0
118	86	0	LE	2018-11-02	pictor	3	52	0	0		0	0	0			0	Confident	Good	All	All	0		0	1	Early AMD	1
118	86	0	RE	2018-11-02	inview	2	43	7	0		0	0	1		polypoidal choroidal vasculopathy	1		Fair	All	Some	1	Severe NPDR	0	0		1
118	86	0	RE	2018-11-02	peek	1	43	0	0		0	0	1		polypoidal choroidal vasculopathy	1		Poor	Some	None	0		0	0		0
118	86	0	RE	2018-11-02	pictor	3	52	0	0		0	0	1		polypoidal choroidal vasculopathy	1		Fair	All	All	0		0	1	Advanced AMD	1
119	47	1	LE	2018-10-10	inview	2	16	5	0		0	0	0		macular edema due to retinal vein occlusion	1	Confident	Fair	All	Some	1	PDR	1	0		1
119	47	1	LE	2018-10-10	peek	3	73	5	0		0	0	0		macular edema due to retinal vein occlusion	1		Poor	None	None	0		0	0		0
119	47	1	LE	2018-10-10	pictor	1	15	5	0		0	0	0		macular edema due to retinal vein occlusion	1		Fair	All	All	1	Severe NPDR	1	0		1
119	47	1	RE	2018-10-10	inview	2	16	5	0		0	0	0			0		Poor	None	None	0		0	0		0
119	47	1	RE	2018-10-10	peek	3	73	5	0		0	0	0			0		Poor	None	None	0		0	0		0
119	47	1	RE	2018-10-10	pictor	1	15	5	0		0	0	0			0		Poor	None	None	0		0	0		0
120	52	0	LE	2018-12-21	inview	1	23	2	1	Severe NPDR	1	0	0		macular edema due to retinal vein occlusion	1	Confident	Poor	All	All	1	Moderate NPDR	0	0		1
120	52	0	LE	2018-12-21	peek	2	35	2	1	Severe NPDR	1	0	0		macular edema due to retinal vein occlusion	1	Confident	Poor	All	Some	0		0	0		0
120	52	0	LE	2018-12-21	pictor	3	45	2	1	Severe NPDR	1	0	0		macular edema due to retinal vein occlusion	1		Excellent	All	All	1	Severe NPDR	1	0		1
120	52	0	RE	2018-12-21	inview	1	23	2	1	Severe NPDR	1	0	0		macular edema due to retinal vein occlusion	1	Confident	Fair	All	All	1	Moderate NPDR	1	0		1
120	52	0	RE	2018-12-21	peek	2	35	2	1	Severe NPDR	1	0	0		macular edema due to retinal vein occlusion	1	Confident	Poor	All	Some	1	Severe NPDR	1	0		1
120	52	0	RE	2018-12-21	pictor	3	45	2	1	Severe NPDR	1	0	0		macular edema due to retinal vein occlusion	1		Good	All	All	1	Moderate NPDR	1	0		1
121	39	0	LE	2018-11-02	inview	3	66	2	1	PDR	1	0	0			1		Poor	Some	None	0		0	0		0
121	39	0	LE	2018-11-02	peek	1	26	0	1	PDR	1	0	0			1		Poor	None	None	0		0	0		0
121	39	0	LE	2018-11-02	pictor	2	44	0	1	PDR	1	0	0			1		Poor	All	All	0		0	0		0
121	39	0	RE	2018-11-02	inview	3	66	2	1	PDR	1	0	0			1		Poor	All	All	1	Cannot determine	0	0		1
121	39	0	RE	2018-11-02	peek	1	26	0	1	PDR	1	0	0			1		Poor	Some	None	0		0	0		0
121	39	0	RE	2018-11-02	pictor	2	44	0	1	PDR	1	0	0			1		Fair	All	All	0		0	0		0
122	70	0	LE	2018-09-17	inview	3	30	0	0		0	0	0			0	Confident	Poor	All	All	0		0	0		0
122	70	0	LE	2018-09-17	peek	2	45	0	0		0	0	0			0	Confident	Poor	All	None	0		0	0		0
122	70	0	LE	2018-09-17	pictor	1	16	0	0		0	0	0			0	Confident	Fair	All	All	0		0	0		0
122	70	0	RE	2018-09-17	inview	3	30	0	0		0	0	1		polypoidal choroidal vasculopathy; submacular scar	1	Confident	Fair	Some	All	0		0	1	Intermediate AMD	1
122	70	0	RE	2018-09-17	peek	2	45	0	0		0	0	1		polypoidal choroidal vasculopathy; submacular scar	1	Confident	Poor	All	None	0		0	0		0
122	70	0	RE	2018-09-17	pictor	1	16	0	0		0	0	1		polypoidal choroidal vasculopathy; submacular scar	1	Confident	Good	All	All	0		0	1	Intermediate AMD	1
123	62	0	LE	2018-10-03	inview	1	30	5	1	PDR	1	0	0			1		Fair	All	All	1	Moderate NPDR	1	0		1
123	62	0	LE	2018-10-03	peek	3	37	5	1	PDR	1	0	0			1	Confident	Poor	All	None	0		0	0		0
123	62	0	LE	2018-10-03	pictor	2	27	1	1	PDR	1	0	0			1		Good	All	All	1	Moderate NPDR	1	0		1
123	62	0	RE	2018-10-03	inview	1	30	5	1	PDR	1	0	0			1	Confident	Fair	All	All	1	Moderate NPDR	0	0		1
123	62	0	RE	2018-10-03	peek	3	37	5	1	PDR	1	0	0			1		Poor	All	None	0		0	0		0
123	62	0	RE	2018-10-03	pictor	2	27	1	1	PDR	1	0	0			1		Excellent	All	All	1	Moderate NPDR	1	0		1
124	62	1	LE	2018-09-28	inview	3	55	4	1	Mild/moderate NPDR	1	0	0			1	Confident	Good	All	All	0		0	0		0
124	62	1	LE	2018-09-28	peek	2	33	6	1	Mild/moderate NPDR	1	0	0			1	Confident	Poor	All	None	0		0	0		0
124	62	1	LE	2018-09-28	pictor	1	25	2	1	Mild/moderate NPDR	1	0	0			1	Confident	Fair	All	All	1	Mild NPDR	1	0		1
124	62	1	RE	2018-09-28	inview	3	55	4	1	Mild/moderate NPDR	1	0	0			1	Confident	Fair	All	All	1	Mild NPDR	0	0		1
124	62	1	RE	2018-09-28	peek	2	33	6	1	Mild/moderate NPDR	1	0	0			1	Confident	Poor	All	None	0		0	0		0
124	62	1	RE	2018-09-28	pictor	1	25	2	1	Mild/moderate NPDR	1	0	0			1	Confident	Good	All	All	1	Mild NPDR	1	0		1
125	65	0	LE	2018-11-08	inview	2	20	5	0		0	0	0			0		Poor	All	Some	0		0	0		0
125	65	0	LE	2018-11-08	peek	3	31	4	0		0	0	0			0		Poor	All	None	0		0	0		0
125	65	0	LE	2018-11-08	pictor	1	32	6	0		0	0	0			0	Confident	Excellent	All	All	0		0	0		0
125	65	0	RE	2018-11-08	inview	2	20	5	0		0	0	0			0	Confident	Fair	All	All	0		0	0		0
125	65	0	RE	2018-11-08	peek	3	31	4	0		0	0	0			0		Poor	Some	None	0		0	0		0
125	65	0	RE	2018-11-08	pictor	1	32	6	0		0	0	0			0	Confident	Excellent	All	All	0		0	0		0
126	60	1	RE	2018-10-12	inview	1	47	2	0		0	0	1		polypoidal choroidal vasculopathy	1	Confident	Excellent	All	All	0		0	1	Intermediate AMD	1
126	60	1	RE	2018-10-12	peek	3	31	2	0		0	0	1		polypoidal choroidal vasculopathy	1		Fair	All	None	0		0	0		0
126	60	1	RE	2018-10-12	pictor	2	58	2	0		0	0	1		polypoidal choroidal vasculopathy	1		Excellent	All	All	0		1	1		1
127	59	1	LE	2018-09-17	inview	1	28	6	1	PDR	1	0	0			1	Confident	Good	All	All	1	Moderate NPDR	1	0		1
127	59	1	LE	2018-09-17	peek	2	55	4	1	PDR	1	0	0			1	Confident	Poor	All	Some	1	PDR	1	0		1
127	59	1	LE	2018-09-17	pictor	3	17	4	1	PDR	1	0	0			1	Confident	Good	All	All	1	Moderate NPDR	1	0		1
127	59	1	RE	2018-09-17	inview	1	28	6	1	PDR	1	0	0		epiretinal membrane	1	Confident	Good	All	All	1	Mild NPDR	1	0		1
127	59	1	RE	2018-09-17	peek	2	55	4	1	PDR	1	0	0		epiretinal membrane	1	Confident	Poor	All	None	0		0	0		0
127	59	1	RE	2018-09-17	pictor	3	17	4	1	PDR	1	0	0		epiretinal membrane	1	Confident	Good	All	All	1	Mild NPDR	1	0		1
128	54	1	LE	2018-09-14	inview	3	136	10	0		0	0	1		polypoidal choroidal vasculopathy; epiretinal membrane; pigment epithelial detachment	1		Poor	None	None	0		0	0		0
128	54	1	LE	2018-09-14	peek	2	46	0	0		0	0	1		polypoidal choroidal vasculopathy; epiretinal membrane; pigment epithelial detachment	1	Confident	Poor	Some	None	0		0	0		0
128	54	1	LE	2018-09-14	pictor	1	23	3	0		0	0	1		polypoidal choroidal vasculopathy; epiretinal membrane; pigment epithelial detachment	1	Confident	Fair	All	Some	0		0	0		0
128	54	1	RE	2018-09-14	inview	3	136	10	0		0	0	1		submacular scar; thick subretinal fibrosis; pigment epithelial detachment	1	Confident	Good	All	All	0		0	1		1
128	54	1	RE	2018-09-14	peek	2	46	0	0		0	0	1		submacular scar; thick subretinal fibrosis; pigment epithelial detachment	1		Poor	All	Some	0		0	1	Advanced AMD	1
128	54	1	RE	2018-09-14	pictor	1	23	3	0		0	0	1		submacular scar; thick subretinal fibrosis; pigment epithelial detachment	1		Fair	All	All	1	PDR	1	1		1
129	60	0	LE	2019-01-23	inview	1	52	4	0		0	0	0		macular edema due to retinal vein occlusion	1		Fair	All	All	0		0	0		0
129	60	0	LE	2019-01-23	peek	3	28	6	0		0	0	0		macular edema due to retinal vein occlusion	1		Poor	All	Some	1	PDR	0	0		1
129	60	0	LE	2019-01-23	pictor	2	20	2	0		0	0	0		macular edema due to retinal vein occlusion	1		Good	All	All	1	Severe NPDR	0	0		1
129	60	0	RE	2019-01-23	inview	1	52	4	0		0	0	0			0	Confident	Poor	All	Some	0		0	0		0
129	60	0	RE	2019-01-23	peek	3	28	6	0		0	0	0			0	Confident	Poor	All	None	0		0	0		0
129	60	0	RE	2019-01-23	pictor	2	20	2	0		0	0	0			0		Excellent	All	All	0		0	0		0
130	53	1	LE	2018-10-05	inview	3	31	5	1	Severe NPDR	1	0	0			1		Fair	All	All	1	Severe NPDR	1	0		1
130	53	1	LE	2018-10-05	peek	2	21	1	1	Severe NPDR	1	0	0			1		Poor	All	Some	0		1	0		1
130	53	1	LE	2018-10-05	pictor	1	37	2	1	Severe NPDR	1	0	0			1	Confident	Good	All	All	1	Mild NPDR	1	0		1
130	53	1	RE	2018-10-05	inview	3	31	5	1	Severe NPDR	1	0	0			1		Poor	All	Some	1	Severe NPDR	1	0		1
130	53	1	RE	2018-10-05	peek	2	21	1	1	Severe NPDR	1	0	0			1		Poor	All	Some	1	Moderate NPDR	1	0		1
130	53	1	RE	2018-10-05	pictor	1	37	2	1	Severe NPDR	1	0	0			1		Fair	All	Some	1	Moderate NPDR	1	0		1
131	63	0	LE	2018-11-07	inview	2	55	5	0		0	1	1	Advanced AMD		1	Confident	Good	All	All	0		0	1	Early AMD	1
131	63	0	LE	2018-11-07	peek	1	33	2	0		0	1	1	Advanced AMD		1		Poor	Some	None	0		0	0		0
131	63	0	LE	2018-11-07	pictor	3	30	3	0		0	1	1	Advanced AMD		1	Confident	Fair	All	Some	0		0	1	Early AMD	1
131	63	0	RE	2018-11-07	inview	2	55	5	0		0	0	0			0	Confident	Fair	All	Some	0		0	0		0
131	63	0	RE	2018-11-07	peek	1	33	2	0		0	0	0			0		Poor	Some	None	0		0	0		0
131	63	0	RE	2018-11-07	pictor	3	30	3	0		0	0	0			0	Confident	Fair	All	Some	0		0	1	Advanced AMD	1
132	73	0	LE	2018-11-05	inview	3	72	0	0		1	0	0			1	Confident	Good	All	Some	1	Moderate NPDR	0	0		1
132	73	0	LE	2018-11-05	peek	1	42	0	0		1	0	0			1		Poor	Some	None	0		0	0		0
132	73	0	LE	2018-11-05	pictor	2	31	0	0		1	0	0			1		Fair	All	All	1	Moderate NPDR	0	0		1
132	73	0	RE	2018-11-05	inview	3	72	0	0		0	0	0			0	Confident	Good	All	All	1	Moderate NPDR	0	0		1
132	73	0	RE	2018-11-05	peek	1	42	0	0		0	0	0			0		Poor	All	None	0		0	0		0
132	73	0	RE	2018-11-05	pictor	2	31	0	0		0	0	0			0		Good	All	All	1	Moderate NPDR	1	0		1
133	75	0	LE	2018-09-14	inview	1	89	5	1	PDR	1	0	0			1		Poor	All	None	0		0	0		0
133	75	0	LE	2018-09-14	peek	3	64	4	1	PDR	1	0	0			1		Poor	Some	None	0		0	0		0
133	75	0	LE	2018-09-14	pictor	2	46	2	1	PDR	1	0	0			1		Good	All	All	1	Mild NPDR	1	0		1
133	75	0	RE	2018-09-14	inview	1	89	5	1	PDR	0	0	0		epiretinal membrane	1	Confident	Fair	All	All	1	Mild NPDR	1	0		1
133	75	0	RE	2018-09-14	peek	3	64	4	1	PDR	0	0	0		epiretinal membrane	1		Poor	Some	None	0		0	0		0
133	75	0	RE	2018-09-14	pictor	2	46	2	1	PDR	0	0	0		epiretinal membrane	1		Fair	All	All	1	Moderate NPDR	1	0		1
134	54	1	LE	2018-12-06	inview	3	95	7	0		0	0	0			0	Confident	Poor	All	None	0		0	0		0
134	54	1	LE	2018-12-06	peek	1	28	5	0		0	0	0			0		Poor	All	None	0		0	0		0
134	54	1	LE	2018-12-06	pictor	2	26	4	0		0	0	0			0		Fair	All	All	0		0	0		0
134	54	1	RE	2018-12-06	inview	3	95	7	0		0	0	0			0		Poor	All	All	0		0	0		0
134	54	1	RE	2018-12-06	peek	1	28	5	0		0	0	0			0		Poor	All	None	0		0	0		0
134	54	1	RE	2018-12-06	pictor	2	26	4	0		0	0	0			0		Good	All	All	0		0	0		0
135	58	1	LE	2018-09-14	inview	1	61	6	1	Mild/moderate NPDR	1	0	0			1	Confident	Fair	All	Some	0		0	0		0
135	58	1	LE	2018-09-14	peek	3	52	4	1	Mild/moderate NPDR	1	0	0			1	Confident	Poor	All	None	0		0	0		0
135	58	1	LE	2018-09-14	pictor	2	67	8	1	Mild/moderate NPDR	1	0	0			1		Fair	All	Some	1	Moderate NPDR	1	0		1
135	58	1	RE	2018-09-14	inview	1	61	6	1	PDR	1	0	0		vitreous hemorrhage	1	Confident	Poor	All	All	1	Moderate NPDR	1	0		1
135	58	1	RE	2018-09-14	peek	3	52	4	1	PDR	1	0	0		vitreous hemorrhage	1		Poor	All	None	0		1	0		1
135	58	1	RE	2018-09-14	pictor	2	67	8	1	PDR	1	0	0		vitreous hemorrhage	1	Confident	Fair	All	All	1	Moderate NPDR	1	0		1
136	55	1	LE	2018-10-24	inview	2	60	8	1	PDR	0	0	0			1		Poor	Some	None	0		0	0		0
136	55	1	LE	2018-10-24	peek	1	28	0	1	PDR	0	0	0			1		Poor	Some	None	0		0	0		0
136	55	1	LE	2018-10-24	pictor	3	40	3	1	PDR	0	0	0			1		Poor	Some	Some	1	PDR	1	0		1
136	55	1	RE	2018-10-24	inview	2	60	8	1	PDR	1	0	0			1	Confident	Fair	All	Some	1	PDR	0	0		1
136	55	1	RE	2018-10-24	peek	1	28	0	1	PDR	1	0	0			1		Poor	Some	None	0		0	0		0
136	55	1	RE	2018-10-24	pictor	3	40	3	1	PDR	1	0	0			1	Confident	Good	All	All	0		0	1	Early AMD	1
137	53	1	LE	2018-09-12	inview	2			0		0	0	0		epiretinal membrane	1		Fair	All	None	0		0	0		0
137	53	1	LE	2018-09-12	peek	3			0		0	0	0		epiretinal membrane	1		Poor	All	None	0		0	0		0
137	53	1	LE	2018-09-12	pictor	1			0		0	0	0		epiretinal membrane	1	Confident	Poor	All	All	0		0	0		0
137	53	1	RE	2018-09-12	inview	2			0		0	0	1		polypoidal choroidal vasculopathy; pigment epithelial detachment	1	Confident	Fair	All	Some	0		0	0		0
137	53	1	RE	2018-09-12	peek	3			0		0	0	1		polypoidal choroidal vasculopathy; pigment epithelial detachment	1		Poor	Some	None	0		0	0		0
137	53	1	RE	2018-09-12	pictor	1			0		0	0	1		polypoidal choroidal vasculopathy; pigment epithelial detachment	1		Fair	All	Some	0		0	0		0
138	58	1	LE	2018-09-28	inview	1	80	4	1	PDR	1	0	0			1	Confident	Good	All	All	1	Moderate NPDR	1	0		1
138	58	1	LE	2018-09-28	peek	3	16	0	1	PDR	1	0	0			1	Confident	Poor	Some	None	1	Mild NPDR	1	0		1
138	58	1	LE	2018-09-28	pictor	2	35	0	1	PDR	1	0	0			1	Confident	Fair	All	All	1	Moderate NPDR	1	0		1
138	58	1	RE	2018-09-28	inview	1	80	4	1	PDR	1	0	0			1		Fair	All	All	1	Moderate NPDR	1	0		1
138	58	1	RE	2018-09-28	peek	3	16	0	1	PDR	1	0	0			1		Poor	All	Some	0		0	0		0
138	58	1	RE	2018-09-28	pictor	2	35	0	1	PDR	1	0	0			1	Confident	Good	All	All	1	Moderate NPDR	1	0		1
139	74	0	LE	2018-10-31	inview	2	27	4	0		0	1	1	Advanced AMD		1	Confident	Good	All	All	0		0	0		0
139	74	0	LE	2018-10-31	peek	3	32	2	0		0	1	1	Advanced AMD		1		Poor	Some	None	0		0	0		0
139	74	0	LE	2018-10-31	pictor	1	15	2	0		0	1	1	Advanced AMD		1	Confident	Good	All	All	0		0	0		0
139	74	0	RE	2018-10-31	inview	2	27	4	0		0	1	1	Intermediate AMD		1	Confident	Good	All	All	0		0	1	Intermediate AMD	1
139	74	0	RE	2018-10-31	peek	3	32	2	0		0	1	1	Intermediate AMD		1		Poor	Some	None	0		0	0		0
139	74	0	RE	2018-10-31	pictor	1	15	2	0		0	1	1	Intermediate AMD		1	Confident	Good	All	All	0		0	1	Advanced AMD	1
140	81	1	LE	2018-10-24	inview	3	32	0	0		0	1	1	Advanced AMD		1		Fair	All	Some	1	PDR	1	0		1
140	81	1	LE	2018-10-24	peek	1	35	0	0		0	1	1	Advanced AMD		1		Poor	Some	None	0		0	0		0
140	81	1	LE	2018-10-24	pictor	2	81	0	0		0	1	1	Advanced AMD		1		Poor	All	Some	0		0	1	Advanced AMD	1
140	81	1	RE	2018-10-24	inview	3	32	0	0		0	0	0			0		Fair	All	All	0		0	1	Intermediate AMD	1
140	81	1	RE	2018-10-24	peek	1	35	0	0		0	0	0			0		Poor	Some	None	0		0	0		0
140	81	1	RE	2018-10-24	pictor	2	81	0	0		0	0	0			0		Good	All	All	0		0	1	Advanced AMD	1
141	45	1	LE	2019-01-23	inview	2	25	9	1	PDR	1	0	0			1	Confident	Good	All	All	1	Moderate NPDR	1	0		1
141	45	1	LE	2019-01-23	peek	3	34	3	1	PDR	1	0	0			1	Confident	Fair	All	Some	0		0	0		0
141	45	1	LE	2019-01-23	pictor	1	43	1	1	PDR	1	0	0			1	Confident	Good	All	All	1	Moderate NPDR	1	0		1
141	45	1	RE	2019-01-23	inview	2	25	9	1	PDR	1	0	0			1	Confident	Good	All	All	1	Moderate NPDR	1	0		1
141	45	1	RE	2019-01-23	peek	3	34	3	1	PDR	1	0	0			1	Confident	Poor	All	Some	1	Moderate NPDR	1	0		1
141	45	1	RE	2019-01-23	pictor	1	43	1	1	PDR	1	0	0			1		Excellent	All	All	1	Moderate NPDR	1	0		1
142	61	0	LE	2019-02-20	inview	1	39	2	0		0	1	1	Advanced AMD		1	Confident	Fair	All	All	0		0	0		0
142	61	0	LE	2019-02-20	peek	3	30	0	0		0	1	1	Advanced AMD		1	Confident	Poor	All	None	0		0	0		0
142	61	0	LE	2019-02-20	pictor	2	135	4	0		0	1	1	Advanced AMD		1	Confident	Fair	All	None	0		0	0		0
142	61	0	RE	2019-02-20	inview	1	39	2	0		0	0	0			0	Confident	Fair	All	All	0		0	1	Early AMD	1
142	61	0	RE	2019-02-20	peek	3	30	0	0		0	0	0			0	Confident	Poor	All	None	0		0	0		0
142	61	0	RE	2019-02-20	pictor	2	135	4	0		0	0	0			0		Excellent	All	Some	0		0	0		0
143	48	0	LE	2019-02-20	inview	2	14	2	0		0	0	0			0	Confident	Good	All	All	0		0	0		0
143	48	0	LE	2019-02-20	peek	1	29	0	0		0	0	0			0		Poor	All	None	0		0	0		0
143	48	0	LE	2019-02-20	pictor	3	16	0	0		0	0	0			0	Confident	Excellent	All	All	0		0	0		0
143	48	0	RE	2019-02-20	inview	2	14	2	0		0	0	1		polypoidal choroidal vasculopathy	1	Confident	Fair	All	All	0		0	0		0
143	48	0	RE	2019-02-20	peek	1	29	0	0		0	0	1		polypoidal choroidal vasculopathy	1	Confident	Poor	All	None	0		0	0		0
143	48	0	RE	2019-02-20	pictor	3	16	0	0		0	0	1		polypoidal choroidal vasculopathy	1	Confident	Excellent	All	All	0		0	1		1
144	47	1	LE	2018-10-17	inview	2	56	4	1	PDR	1	0	0			1		Poor	Some	None	0		0	0		0
144	47	1	LE	2018-10-17	peek	1	35	1	1	PDR	1	0	0			1		Poor	All	None	0		0	0		0
144	47	1	LE	2018-10-17	pictor	3	22	0	1	PDR	1	0	0			1	Confident	Good	All	Some	1	Mild NPDR	0	0		1
144	47	1	RE	2018-10-17	inview	2	56	4	1	PDR	1	0	0			1		Poor	None	None	0		0	0		0
144	47	1	RE	2018-10-17	peek	1	35	1	1	PDR	1	0	0			1		Poor	Some	None	0		0	0		0
144	47	1	RE	2018-10-17	pictor	3	22	0	1	PDR	1	0	0			1	Confident	Good	All	All	0		1	0		1
145	50	1	RE	2018-10-17	inview	3	26	3	1	Mild/moderate NPDR	1	0	0			1		Good	All	All	1	Moderate NPDR	1	0		1
145	50	1	RE	2018-10-17	peek	2	22	5	1	Mild/moderate NPDR	1	0	0			1		Fair	All	Some	1	Moderate NPDR	1	0		1
145	50	1	RE	2018-10-17	pictor	1	39	0	1	Mild/moderate NPDR	1	0	0			1		Good	Some	All	1	Severe NPDR	1	0		1
146	57	1	RE	2018-09-12	inview	2			1	PDR	0	0	0			1	Confident	Fair	All	All	1	Moderate NPDR	1	0		1
146	57	1	RE	2018-09-12	peek	1			1	PDR	0	0	0			1	Confident	Poor	All	Some	1	Cannot determine	1	0		1
146	57	1	RE	2018-09-12	pictor	3			1	PDR	0	0	0			1	Confident	Fair	All	All	1	Severe NPDR	1	0		1
147	65	1	LE	2018-10-31	inview	3	66	5	1	PDR	1	0	0			1	Confident	Poor	All	Some	1	Moderate NPDR	1	0		1
147	65	1	LE	2018-10-31	peek	1	49	7	1	PDR	1	0	0			1		Poor	None	None	0		0	0		0
147	65	1	LE	2018-10-31	pictor	2	29	3	1	PDR	1	0	0			1	Confident	Fair	All	Some	1	Moderate NPDR	1	0		1
147	65	1	RE	2018-10-31	inview	3	66	5	1	PDR	1	0	0			1	Confident	Fair	All	Some	1	Moderate NPDR	1	0		1
147	65	1	RE	2018-10-31	peek	1	49	7	1	PDR	1	0	0			1		Poor	Some	None	0		0	0		0
147	65	1	RE	2018-10-31	pictor	2	29	3	1	PDR	1	0	0			1	Confident	Fair	All	Some	1	Moderate NPDR	1	0		1
148	68	0	LE	2018-10-31	inview	3	27	0	0		0	0	1		polypoidal choroidal vasculopathy (inactive)	1		Poor	All	All	0		0	0		0
148	68	0	LE	2018-10-31	peek	2	27	1	0		0	0	1		polypoidal choroidal vasculopathy (inactive)	1		Poor	Some	None	0		0	0		0
148	68	0	LE	2018-10-31	pictor	1	105	1	0		0	0	1		polypoidal choroidal vasculopathy (inactive)	1		Fair	Some	Some	0		0	0		0
148	68	0	RE	2018-10-31	inview	3	27	0	0		0	0	1		polypoidal choroidal vasculopathy (inactive)	1	Confident	Good	All	All	0		0	0		0
148	68	0	RE	2018-10-31	peek	2	27	1	0		0	0	1		polypoidal choroidal vasculopathy (inactive)	1		Poor	Some	None	0		0	0		0
148	68	0	RE	2018-10-31	pictor	1	105	1	0		0	0	1		polypoidal choroidal vasculopathy (inactive)	1	Confident	Poor	All	None	0		0	0		0
149	46	1	LE	2018-12-21	inview	2	16	1	1	Mild/moderate NPDR	0	0	0			1	Confident	Good	All	All	0		0	0		0
149	46	1	LE	2018-12-21	peek	3	22	1	1	Mild/moderate NPDR	0	0	0			1		Poor	All	None	0		0	0		0
149	46	1	LE	2018-12-21	pictor	1	17	0	1	Mild/moderate NPDR	0	0	0			1		Good	All	All	1	Mild NPDR	0	0		1
149	46	1	RE	2018-12-21	inview	2	16	1	1	Mild/moderate NPDR	1	0	0			1	Confident	Fair	All	All	1	Mild NPDR	1	0		1
149	46	1	RE	2018-12-21	peek	3	22	1	1	Mild/moderate NPDR	1	0	0			1	Confident	Poor	All	Some	0		0	0		0
149	46	1	RE	2018-12-21	pictor	1	17	0	1	Mild/moderate NPDR	1	0	0			1		Fair	All	All	1	Moderate NPDR	1	0		1
150	31	0	LE	2018-10-12	inview	2	45	2	0		0	0	0			0	Confident	Good	All	All	0		0	0		0
150	31	0	LE	2018-10-12	peek	3	34	0	0		0	0	0			0	Confident	Good	All	None	0		0	0		0
150	31	0	LE	2018-10-12	pictor	1	37	0	0		0	0	0			0		Good	All	All	0		0	0		0
150	31	0	RE	2018-10-12	inview	2	45	2	0		0	0	0		macular edema due to retinal vein occlusion	1	Confident	Good	All	Some	0		0	0		0
150	31	0	RE	2018-10-12	peek	3	34	0	0		0	0	0		macular edema due to retinal vein occlusion	1		Poor	All	None	0		0	0		0
150	31	0	RE	2018-10-12	pictor	1	37	0	0		0	0	0		macular edema due to retinal vein occlusion	1	Confident	Good	All	All	0		0	0		0
151	67	0	RE	2018-10-31	inview	2	55	5	0		0	0	1		polypoidal choroidal vasculopathy	1		Fair	All	All	0		0	0		0
151	67	0	RE	2018-10-31	peek	1	50	0	0		0	0	1		polypoidal choroidal vasculopathy	1		Poor	Some	None	0		0	0		0
151	67	0	RE	2018-10-31	pictor	3	41	3	0		0	0	1		polypoidal choroidal vasculopathy	1		Fair	All	Some	0		0	0		1
152	63	1	LE	2019-01-23	inview	3	21	3	1	PDR	0	0	0			1	Confident	Fair	All	All	0		0	1	Intermediate AMD	1
152	63	1	LE	2019-01-23	peek	1	38	0	1	PDR	0	0	0			1	Confident	Poor	All	None	0		0	0		0
152	63	1	LE	2019-01-23	pictor	2	44	2	1	PDR	0	0	0			1		Poor	All	All	1	Cannot determine	1	1		1
153	55	0	LE	2019-02-22	inview	3	10	4	0		0	0	0			0	Confident	Good	All	All	0		0	0		0
153	55	0	LE	2019-02-22	peek	1	21	0	0		0	0	0			0	Confident	Poor	All	None	0		0	0		0
153	55	0	LE	2019-02-22	pictor	2	15	2	0		0	0	0			0		Good	All	All	0		0	1		1
154	55	1	LE	2018-10-17	inview	2	88	4	1	PDR	1	0	0			1		Fair	All	All	1	Mild NPDR	1	0		1
154	55	1	LE	2018-10-17	peek	1	35	0	1	PDR	1	0	0			1		Poor	All	None	0		0	0		0
154	55	1	LE	2018-10-17	pictor	3	15	0	1	PDR	1	0	0			1	Confident	Good	All	Some	1	Moderate NPDR	1	0		1
154	55	1	RE	2018-10-17	inview	2	88	4	1	PDR	1	0	0			1	Confident	Fair	All	All	1	Moderate NPDR	1	0		1
154	55	1	RE	2018-10-17	peek	1	35	0	1	PDR	1	0	0			1		Poor	All	Some	0		1	0		1
154	55	1	RE	2018-10-17	pictor	3	15	0	1	PDR	1	0	0			1		Good	All	Some	1	Moderate NPDR	1	0		1
155	55	0	LE	2018-10-17	inview	3	35	0	1	PDR	1	0	0			1	Confident	Good	All	All	1	Moderate NPDR	1	0		1
155	55	0	LE	2018-10-17	peek	1	30	0	1	PDR	1	0	0			1		Poor	All	None	0		0	0		0
155	55	0	LE	2018-10-17	pictor	2	15	0	1	PDR	1	0	0			1	Confident	Good	All	All	1	Moderate NPDR	1	0		1
155	55	0	RE	2018-10-17	inview	3	35	0	1	PDR	1	0	0			1		Good	All	All	1	Moderate NPDR	1	0		1
155	55	0	RE	2018-10-17	peek	1	30	0	1	PDR	1	0	0			1		Poor	Some	None	0		0	0		0
155	55	0	RE	2018-10-17	pictor	2	15	0	1	PDR	1	0	0			1		Good	Some	All	1	Moderate NPDR	1	0		1
156	35	0	LE	2018-10-10	inview	2	14	5	0		0	0	0		macular edema due to retinal vein occlusion	1		Good	All	All	0		0	0		0
156	35	0	LE	2018-10-10	peek	3	41	5	0		0	0	0		macular edema due to retinal vein occlusion	1		Poor	All	None	0		0	0		0
156	35	0	LE	2018-10-10	pictor	1	26	5	0		0	0	0		macular edema due to retinal vein occlusion	1		Good	All	All	0		0	0		0
156	35	0	RE	2018-10-10	inview	2	14	5	0		0	0	0			0	Confident	Excellent	All	All	0		0	0		0
156	35	0	RE	2018-10-10	peek	3	41	5	0		0	0	0			0		Poor	All	None	0		0	0		0
156	35	0	RE	2018-10-10	pictor	1	26	5	0		0	0	0			0	Confident	Good	All	All	0		0	0		0
157	55	0	LE	2018-09-28	inview	2	49	8	1	Mild/moderate NPDR	1	0	0			1	Confident	Good	All	All	1	Mild NPDR	0	0		1
157	55	0	LE	2018-09-28	peek	3	33	4	1	Mild/moderate NPDR	1	0	0			1	Confident	Poor	All	None	0		0	0		0
157	55	0	LE	2018-09-28	pictor	1	85	2	1	Mild/moderate NPDR	1	0	0			1	Confident	Good	All	All	1	Mild NPDR	0	0		1
157	55	0	RE	2018-09-28	inview	2	49	8	1	PDR	1	0	0			1	Confident	Fair	All	All	1	Moderate NPDR	1	0		1
157	55	0	RE	2018-09-28	peek	3	33	4	1	PDR	1	0	0			1	Confident	Poor	All	None	0		0	0		0
157	55	0	RE	2018-09-28	pictor	1	85	2	1	PDR	1	0	0			1	Confident	Poor	Some	Some	0		0	1	Early AMD	1
158	55	1	LE	2018-11-07	inview	1	62	6	1	PDR	0	0	0			1		Fair	All	Some	1	Moderate NPDR	1	0		1
158	55	1	LE	2018-11-07	peek	2	27	4	1	PDR	0	0	0			1		Poor	All	None	0		0	0		0
158	55	1	LE	2018-11-07	pictor	3	38	6	1	PDR	0	0	0			1		Fair	All	All	1	Moderate NPDR	1	0		1
158	55	1	RE	2018-11-07	inview	1	62	6	1	PDR	0	0	0			1		Poor	Some	Some	1	PDR	1	0		1
158	55	1	RE	2018-11-07	peek	2	27	4	1	PDR	0	0	0			1		Poor	Some	None	0		0	0		0
158	55	1	RE	2018-11-07	pictor	3	38	6	1	PDR	0	0	0			1		Poor	All	Some	1	PDR	0	0		1
159	63	0	LE	2018-09-17	inview	1	63	9	1	Severe NPDR	1	0	0			1	Confident	Fair	All	All	1	Severe NPDR	1	0		1
159	63	0	LE	2018-09-17	peek	2	46	2	1	Severe NPDR	1	0	0			1		Poor	Some	None	0		0	0		0
159	63	0	LE	2018-09-17	pictor	3	51	7	1	Severe NPDR	1	0	0			1	Confident	Fair	All	All	1	PDR	1	0		1
159	63	0	RE	2018-09-17	inview	1	63	9	1	Mild/moderate NPDR	0	0	0			1	Confident	Good	All	All	1	Mild NPDR	0	0		1
159	63	0	RE	2018-09-17	peek	2	46	2	1	Mild/moderate NPDR	0	0	0			1		Poor	All	None	0		0	0		0
159	63	0	RE	2018-09-17	pictor	3	51	7	1	Mild/moderate NPDR	0	0	0			1	Confident	Poor	All	All	0		0	1	Early AMD	1
160	53	1	LE	2019-02-22	inview	1	38	10	1	Mild/moderate NPDR	1	0	0			1	Confident	Fair	All	All	1	Moderate NPDR	1	0		1
160	53	1	LE	2019-02-22	peek	2	25	8	1	Mild/moderate NPDR	1	0	0			1	Confident	Poor	All	Some	1	Moderate NPDR	1	0		1
160	53	1	LE	2019-02-22	pictor	3	17	9	1	Mild/moderate NPDR	1	0	0			1		Good	All	All	1	Moderate NPDR	1	0		1
160	53	1	RE	2019-02-22	inview	1	38	10	1	Mild/moderate NPDR	1	0	0			1	Confident	Good	All	All	1	Moderate NPDR	1	0		1
160	53	1	RE	2019-02-22	peek	2	25	8	1	Mild/moderate NPDR	1	0	0			1	Confident	Poor	All	All	1	Moderate NPDR	1	0		1
160	53	1	RE	2019-02-22	pictor	3	17	9	1	Mild/moderate NPDR	1	0	0			1		Excellent	All	All	1	Severe NPDR	1	0		1
161	41	1	LE	2018-11-05	inview	2	35	3	0		0	0	0		macular edema due to retinal vein occlusion	1	Confident	Fair	All	All	0		0	0		0
161	41	1	LE	2018-11-05	peek	1	30	0	0		0	0	0		macular edema due to retinal vein occlusion	1		Poor	Some	None	0		0	0		0
161	41	1	LE	2018-11-05	pictor	3	14	0	0		0	0	0		macular edema due to retinal vein occlusion	1		Excellent	All	All	0		0	0		0
161	41	1	RE	2018-11-05	inview	2	35	3	0		0	0	0			0		Fair	Some	Some	0		0	0		0
161	41	1	RE	2018-11-05	peek	1	30	0	0		0	0	0			0		Poor	All	None	0		0	0		0
161	41	1	RE	2018-11-05	pictor	3	14	0	0		0	0	0			0		Good	All	All	0		0	0		0
162	48	1	LE	2019-02-22	inview	2	21	6	1	PDR	1	0	0			1		Good	All	All	1	Moderate NPDR	1	0		1
162	48	1	LE	2019-02-22	peek	1	24	4	1	PDR	1	0	0			1		Poor	All	None	0		0	0		0
162	48	1	LE	2019-02-22	pictor	3	25	0	1	PDR	1	0	0			1		Excellent	All	All	1	Moderate NPDR	0	0		1
162	48	1	RE	2019-02-22	inview	2	21	6	1	PDR	1	0	0			1	Confident	Poor	All	All	0		0	0		0
162	48	1	RE	2019-02-22	peek	1	24	4	1	PDR	1	0	0			1		Poor	All	None	0		0	0		0
162	48	1	RE	2019-02-22	pictor	3	25	0	1	PDR	1	0	0			1		Good	All	All	1	Moderate NPDR	1	0		1
163	83	0	LE	2018-10-17	inview	1	25	0	0		0	0	1		submacular hemorrhage	1		Good	All	All	0		0	1		1
163	83	0	LE	2018-10-17	peek	3	51	0	0		0	0	1		submacular hemorrhage	1		Poor	All	None	0		0	0		0
163	83	0	LE	2018-10-17	pictor	2	55	0	0		0	0	1		submacular hemorrhage	1		Good	All	All	0		0	1	Advanced AMD	1
163	83	0	RE	2018-10-17	inview	1	25	0	0		0	0	0		macular scar	1		Good	All	Some	0		0	0		0
163	83	0	RE	2018-10-17	peek	3	51	0	0		0	0	0		macular scar	1	Confident	Poor	All	Some	0		0	0		0
163	83	0	RE	2018-10-17	pictor	2	55	0	0		0	0	0		macular scar	1	Confident	Excellent	All	All	0		0	0		1
164	49	1	LE	2018-10-12	inview	2	50	9	0		0	0	0		macular edema due to retinal vein occlusion	1	Confident	Good	All	All	0		0	1	Early AMD	1
164	49	1	LE	2018-10-12	peek	3	33	8	0		0	0	0		macular edema due to retinal vein occlusion	1	Confident	Poor	All	None	0		0	0		0
164	49	1	LE	2018-10-12	pictor	1	35	4	0		0	0	0		macular edema due to retinal vein occlusion	1		Fair	All	All	0		0	1	Early AMD	1
164	49	1	RE	2018-10-12	inview	2	50	9	0		0	0	0			0	Confident	Good	All	All	0		0	0		0
164	49	1	RE	2018-10-12	peek	3	33	8	0		0	0	0			0		Poor	All	None	0		0	0		0
164	49	1	RE	2018-10-12	pictor	1	35	4	0		0	0	0			0	Confident	Good	All	All	0		0	0		0
165	58	0	LE	2018-11-02	inview	1	34	8	0		0	0	1		polypoidal choroidal vasculopathy	1	Confident	Good	All	All	0		0	1	Advanced AMD	1
165	58	0	LE	2018-11-02	peek	3	41	5	0		0	0	1		polypoidal choroidal vasculopathy	1		Poor	All	Some	1	Cannot determine	0	0		1
165	58	0	LE	2018-11-02	pictor	2	18	2	0		0	0	1		polypoidal choroidal vasculopathy	1	Confident	Excellent	All	All	0		0	1		1
165	58	0	RE	2018-11-02	inview	1	34	8	0		0	0	0			0	Confident	Good	All	All	0		0	0		0
165	58	0	RE	2018-11-02	peek	3	41	5	0		0	0	0			0	Confident	Poor	All	None	0		0	0		0
165	58	0	RE	2018-11-02	pictor	2	18	2	0		0	0	0			0	Confident	Excellent	All	All	0		0	1	Early AMD	1
166	52	0	LE	2018-11-02	inview	2	45	4	1	Severe NPDR	1	0	0			1		Fair	All	Some	1	Mild NPDR	1	0		1
166	52	0	LE	2018-11-02	peek	3	28	0	1	Severe NPDR	1	0	0			1		Poor	All	None	0		0	0		0
166	52	0	LE	2018-11-02	pictor	1	60	5	1	Severe NPDR	1	0	0			1		Good	All	Some	1	Moderate NPDR	1	0		1
166	52	0	RE	2018-11-02	inview	2	45	4	1	Severe NPDR	1	0	0			1		Fair	All	All	1	Moderate NPDR	1	0		1
166	52	0	RE	2018-11-02	peek	3	28	0	1	Severe NPDR	1	0	0			1		Poor	Some	None	0		0	0		0
166	52	0	RE	2018-11-02	pictor	1	60	5	1	Severe NPDR	1	0	0			1		Fair	All	Some	1	Moderate NPDR	1	0		1
167	60	1	LE	2019-01-25	inview	2	27	2	1	PDR	0	0	0			1	Confident	Fair	All	Some	0		0	0		0
167	60	1	LE	2019-01-25	peek	3	30	6	1	PDR	0	0	0			1	Confident	Poor	All	None	0		0	0		0
167	60	1	LE	2019-01-25	pictor	1	65	0	1	PDR	0	0	0			1		Good	All	All	0		0	0		0
167	60	1	RE	2019-01-25	inview	2	27	2	1	PDR	0	0	0			1		Fair	All	All	1	PDR	1	0		1
167	60	1	RE	2019-01-25	peek	3	30	6	1	PDR	0	0	0			1		Poor	All	None	1	PDR	0	0		1
167	60	1	RE	2019-01-25	pictor	1	65	0	1	PDR	0	0	0			1		Poor	All	Some	1	PDR	1	0		1
168	49	1	LE	2018-11-02	inview	1	65	0	0		0	0	0			0	Confident	Good	All	Some	1	Moderate NPDR	0	0		1
168	49	1	LE	2018-11-02	peek	2	34	0	0		0	0	0			0		Poor	Some	None	0		0	0		0
168	49	1	LE	2018-11-02	pictor	3	26	0	0		0	0	0			0	Confident	Excellent	All	All	0		0	1	Early AMD	1
168	49	1	RE	2018-11-02	inview	1	65	0	0		0	0	1		polypoidal choroidal vasculopathy	1	Confident	Good	All	All	0		0	1	Early AMD	1
168	49	1	RE	2018-11-02	peek	2	34	0	0		0	0	1		polypoidal choroidal vasculopathy	1		Poor	Some	None	0		0	0		0
168	49	1	RE	2018-11-02	pictor	3	26	0	0		0	0	1		polypoidal choroidal vasculopathy	1	Confident	Excellent	All	All	0		0	1	Early AMD	1
169	63	0	LE	2018-10-10	inview	1	24	5	0		0	0	1		choroidal neovascularization; serpiginous choroiditis	1		Good	All	All	0		0	0		1
169	63	0	LE	2018-10-10	peek	2	38	5	0		0	0	1		choroidal neovascularization; serpiginous choroiditis	1		Poor	All	Some	0		0	0		0
169	63	0	LE	2018-10-10	pictor	3	26	5	0		0	0	1		choroidal neovascularization; serpiginous choroiditis	1		Fair	All	All	0		0	1		1
169	63	0	RE	2018-10-10	inview	1	24	5	0		0	0	1		choroidal neovascularization; serpiginous choroiditis	1		Fair	All	All	0		0	1	Advanced AMD	1
169	63	0	RE	2018-10-10	peek	2	38	5	0		0	0	1		choroidal neovascularization; serpiginous choroiditis	1		Poor	Some	None	0		0	0		0
169	63	0	RE	2018-10-10	pictor	3	26	5	0		0	0	1		choroidal neovascularization; serpiginous choroiditis	1	Confident	Fair	All	Some	0		0	1	Advanced AMD	1
170	69	0	LE	2018-09-28	inview	2	36	4	0		0	0	0		macular edema due to retinal vein occlusion	1	Confident	Fair	All	Some	1	PDR	0	0		1
170	69	0	LE	2018-09-28	peek	3	49	6	0		0	0	0		macular edema due to retinal vein occlusion	1		Poor	All	None	0		0	0		0
170	69	0	LE	2018-09-28	pictor	1	22	4	0		0	0	0		macular edema due to retinal vein occlusion	1	Confident	Fair	All	All	1	PDR	0	0		1
170	69	0	RE	2018-09-28	inview	2	36	4	0		0	1	1	Early AMD		1	Confident	Fair	All	Some	1	Moderate NPDR	1	0		1
170	69	0	RE	2018-09-28	peek	3	49	6	0		0	1	1	Early AMD		1	Confident	Poor	All	None	0		0	0		0
170	69	0	RE	2018-09-28	pictor	1	22	4	0		0	1	1	Early AMD		1		Fair	All	All	1	Moderate NPDR	1	0		1
171	53	1	LE	2018-09-14	inview	1	101	4	0		0	0	0			0	Confident	Poor	All	None	0		0	0		0
171	53	1	LE	2018-09-14	peek	2	35	4	0		0	0	0			0		Poor	Some	None	0		0	0		0
171	53	1	LE	2018-09-14	pictor	3	71	4	0		0	0	0			0	Confident	Poor	All	Some	0		0	0		0
171	53	1	RE	2018-09-14	inview	1	101	4	0		0	0	0		macular edema due to retinal vein occlusion	1	Confident	Poor	Some	None	1	PDR	1	0		1
171	53	1	RE	2018-09-14	peek	2	35	4	0		0	0	0		macular edema due to retinal vein occlusion	1	Confident	Poor	Some	Some	1	Moderate NPDR	1	0		1
171	53	1	RE	2018-09-14	pictor	3	71	4	0		0	0	0		macular edema due to retinal vein occlusion	1	Confident	Fair	All	All	1	Moderate NPDR	1	0		1
172	26	0	LE	2018-10-24	inview	1	55	10	1	PDR	0	0	0		tractional retinal detachment; vitreous heme	1	Confident	Good	All	Some	1	PDR	1	0		1
172	26	0	LE	2018-10-24	peek	3	46	0	1	PDR	0	0	0		tractional retinal detachment; vitreous heme	1		Poor	All	None	0		0	0		0
172	26	0	LE	2018-10-24	pictor	2	145	10	1	PDR	0	0	0		tractional retinal detachment; vitreous heme	1	Confident	Fair	All	Some	1	PDR	1	0		1
173	70	0	LE	2019-02-06	inview	2	29	3	0		0	0	1		polypoidal choroidal vasculopathy	1		Good	All	All	0		0	1	Advanced AMD	1
173	70	0	LE	2019-02-06	peek	3	61	5	0		0	0	1		polypoidal choroidal vasculopathy	1		Poor	All	Some	1	Severe NPDR	1	0		1
173	70	0	LE	2019-02-06	pictor	1	45	1	0		0	0	1		polypoidal choroidal vasculopathy	1		Good	All	All	0		0	1		1
173	70	0	RE	2019-02-06	inview	2	29	3	0		0	0	0			0	Confident	Fair	All	All	0		0	0		0
173	70	0	RE	2019-02-06	peek	3	61	5	0		0	0	0			0	Confident	Poor	All	None	0		0	0		0
173	70	0	RE	2019-02-06	pictor	1	45	1	0		0	0	0			0		Fair	All	All	0		0	0		0
174	78	1	LE	2018-09-13	inview	1	30	1	1	Mild/moderate NPDR	0	0	0			1	Confident	Fair	All	Some	1	Mild NPDR	0	0		1
174	78	1	LE	2018-09-13	peek	3	53	4	1	Mild/moderate NPDR	0	0	0			1		Poor	Some	None	0		0	0		0
174	78	1	LE	2018-09-13	pictor	2	107	4	1	Mild/moderate NPDR	0	0	0			1		Fair	All	All	0		0	0		0
174	78	1	RE	2018-09-13	inview	1	30	1	1	Mild/moderate NPDR	0	0	0			1		Good	All	All	1	Moderate NPDR	1	0		1
174	78	1	RE	2018-09-13	peek	3	53	4	1	Mild/moderate NPDR	0	0	0			1		Poor	Some	None	0		0	0		0
174	78	1	RE	2018-09-13	pictor	2	107	4	1	Mild/moderate NPDR	0	0	0			1	Confident	Fair	All	All	1	Moderate NPDR	1	0		1
175	63	1	LE	2018-11-05	inview	2	36	5	0		0	0	0			0	Confident	Excellent	All	All	0		0	0		1
175	63	1	LE	2018-11-05	peek	1	39	0	0		0	0	0			0		Poor	None	None	0		0	0		0
175	63	1	LE	2018-11-05	pictor	3	62	0	0		0	0	0			0		Fair	All	All	0		0	0		1
175	63	1	RE	2018-11-05	inview	2	36	5	0		0	0	1		submacular hemorrhage; myopic choroidal neovascularization	1		Fair	All	All	0		0	1	Advanced AMD	1
175	63	1	RE	2018-11-05	peek	1	39	0	0		0	0	1		submacular hemorrhage; myopic choroidal neovascularization	1		Poor	None	None	0		0	0		0
175	63	1	RE	2018-11-05	pictor	3	62	0	0		0	0	1		submacular hemorrhage; myopic choroidal neovascularization	1		Poor	None	None	0		0	0		0
176	51	1	LE	2018-11-05	inview	1	48	0	0		0	0	0		macular edema due to retinal vein occlusion	1	Confident	Good	All	All	1	Severe NPDR	1	0		1
176	51	1	LE	2018-11-05	peek	3	49	0	0		0	0	0		macular edema due to retinal vein occlusion	1		Poor	All	None	0		0	0		0
176	51	1	LE	2018-11-05	pictor	2	38	0	0		0	0	0		macular edema due to retinal vein occlusion	1	Confident	Fair	All	All	1	Severe NPDR	1	0		1
176	51	1	RE	2018-11-05	inview	1	48	0	1	Mild/moderate NPDR	0	0	0			1	Confident	Fair	All	All	1	Mild NPDR	0	0		1
176	51	1	RE	2018-11-05	peek	3	49	0	1	Mild/moderate NPDR	0	0	0			1		Poor	Some	None	0		0	0		0
176	51	1	RE	2018-11-05	pictor	2	38	0	1	Mild/moderate NPDR	0	0	0			1	Confident	Excellent	All	All	1	Mild NPDR	0	0		1
177	55	1	LE	2018-10-18	inview	2	40	5	0		0	0	0			0	Confident	Excellent	All	All	0		0	0		0
177	55	1	LE	2018-10-18	peek	3	55	5	0		0	0	0			0	Confident	Good	All	None	0		0	0		0
177	55	1	LE	2018-10-18	pictor	1	26	5	0		0	0	0			0	Confident	Fair	All	Some	0		0	0		0
177	55	1	RE	2018-10-18	inview	2	40	5	0		0	0	0			0	Confident	Good	All	All	0		0	0		0
177	55	1	RE	2018-10-18	peek	3	55	5	0		0	0	0			0	Confident	Poor	All	None	0		0	0		0
177	55	1	RE	2018-10-18	pictor	1	26	5	0		0	0	0			0	Confident	Good	All	All	0		0	0		0
178	86	1	LE	2018-10-05	inview	1	25	5	0		0	1	1	Intermediate AMD		1	Confident	Good	All	All	1	Moderate NPDR	0	1		1
178	86	1	LE	2018-10-05	peek	2	38	5	0		0	1	1	Intermediate AMD		1		Poor	All	None	0		0	0		0
178	86	1	LE	2018-10-05	pictor	3	42	2	0		0	1	1	Intermediate AMD		1		Fair	All	All	0		0	1		1
178	86	1	RE	2018-10-05	inview	1	25	5	0		0	1	1	Intermediate AMD		1		Fair	All	All	1	Moderate NPDR	1	0		1
178	86	1	RE	2018-10-05	peek	2	38	5	0		0	1	1	Intermediate AMD		1		Poor	All	Some	0		0	0		0
178	86	1	RE	2018-10-05	pictor	3	42	2	0		0	1	1	Intermediate AMD		1		Good	All	Some	0		0	1		1
179	57	0	LE	2018-09-28	inview	3	37	0	1	PDR	0	0	0		tractional retinal detachment (superior nasal); vitreous heme	1		Poor	None	None	0		0	0		0
179	57	0	LE	2018-09-28	peek	1	70	0	1	PDR	0	0	0		tractional retinal detachment (superior nasal); vitreous heme	1		Poor	None	None	0		0	0		0
179	57	0	LE	2018-09-28	pictor	2	20	0	1	PDR	0	0	0		tractional retinal detachment (superior nasal); vitreous heme	1		Poor	Some	Some	1	PDR	0	0		1
179	57	0	RE	2018-09-28	inview	3	37	0	1	PDR	0	0	0		enlarged cupping; s/p PRP	1	Confident	Excellent	All	All	1	Moderate NPDR	0	0		1
179	57	0	RE	2018-09-28	peek	1	70	0	1	PDR	0	0	0		enlarged cupping; s/p PRP	1	Confident	Fair	All	Some	0		0	0		0
179	57	0	RE	2018-09-28	pictor	2	20	0	1	PDR	0	0	0		enlarged cupping; s/p PRP	1	Confident	Excellent	All	All	1	Moderate NPDR	1	0		1
180	40	0	LE	2018-11-05	inview	3	22	2	1	Severe NPDR	1	0	0			1	Confident	Fair	All	All	1	Severe NPDR	1	0		1
180	40	0	LE	2018-11-05	peek	2	29	0	1	Severe NPDR	1	0	0			1		Poor	All	None	0		0	0		0
180	40	0	LE	2018-11-05	pictor	1	36	0	1	Severe NPDR	1	0	0			1	Confident	Fair	All	All	1	Severe NPDR	1	0		1
180	40	0	RE	2018-11-05	inview	3	22	2	1	Severe NPDR	1	0	0			1	Confident	Good	All	All	1	Severe NPDR	1	0		1
180	40	0	RE	2018-11-05	peek	2	29	0	1	Severe NPDR	1	0	0			1		Poor	All	None	0		0	0		0
180	40	0	RE	2018-11-05	pictor	1	36	0	1	Severe NPDR	1	0	0			1	Confident	Fair	All	All	1	Severe NPDR	1	0		1
181	67	0	LE	2018-12-21	inview	3	16	4	1	PDR	1	0	0			1	Confident	Poor	All	All	1	Moderate NPDR	1	0		1
181	67	0	LE	2018-12-21	peek	2	24	2	1	PDR	1	0	0			1	Confident	Poor	All	Some	0		0	0		0
181	67	0	LE	2018-12-21	pictor	1	34	2	1	PDR	1	0	0			1		Good	All	All	1	Moderate NPDR	1	0		1
181	67	0	RE	2018-12-21	inview	3	16	4	1	Severe NPDR	1	0	0			1	Confident	Fair	All	All	1	Mild NPDR	0	0		1
181	67	0	RE	2018-12-21	peek	2	24	2	1	Severe NPDR	1	0	0			1	Confident	Poor	All	None	0		0	0		0
181	67	0	RE	2018-12-21	pictor	1	34	2	1	Severe NPDR	1	0	0			1		Good	All	All	1	Moderate NPDR	0	0		1
182	24	1	LE	2018-10-24	inview	2	34	9	0		0	0	0		Purtscher-like retinopathy	1		Fair	All	All	0		0	0		0
182	24	1	LE	2018-10-24	peek	3	23	8	0		0	0	0		Purtscher-like retinopathy	1		Fair	All	Some	0		0	0		0
182	24	1	LE	2018-10-24	pictor	1	103	9	0		0	0	0		Purtscher-like retinopathy	1		Good	All	Some	1	PDR	1	0		1
182	24	1	RE	2018-10-24	inview	2	34	9	0		0	0	0		Purtscher-like retinopathy	1		Good	All	All	0		0	0		1
182	24	1	RE	2018-10-24	peek	3	23	8	0		0	0	0		Purtscher-like retinopathy	1		Poor	All	None	0		0	0		0
182	24	1	RE	2018-10-24	pictor	1	103	9	0		0	0	0		Purtscher-like retinopathy	1		Fair	All	Some	1	Severe NPDR	1	0		1
183	63	1	LE	2018-11-02	inview	3	25	1	0		0	0	0		macular edema due to retinal vein occlusion	1	Confident	Fair	All	All	0		0	0		1
183	63	1	LE	2018-11-02	peek	1	42	0	0		0	0	0		macular edema due to retinal vein occlusion	1		Poor	Some	None	0		0	0		0
183	63	1	LE	2018-11-02	pictor	2	25	0	0		0	0	0		macular edema due to retinal vein occlusion	1	Confident	Good	All	All	0		0	0		1
183	63	1	RE	2018-11-02	inview	3	25	1	0		0	0	0			0	Confident	Good	All	All	0		0	0		0
183	63	1	RE	2018-11-02	peek	1	42	0	0		0	0	0			0		Poor	Some	None	0		0	0		0
183	63	1	RE	2018-11-02	pictor	2	25	0	0		0	0	0			0		Good	All	All	0		0	1		1
184	66	1	LE	2019-02-22	inview	2	21	0	0		0	0	0			0	Confident	Fair	All	Some	0		0	0		0
184	66	1	LE	2019-02-22	peek	1	32	0	0		0	0	0			0	Confident	Poor	All	Some	0		0	0		0
184	66	1	LE	2019-02-22	pictor	3	43	4	0		0	0	0			0		Poor	All	Some	0		0	0		0
184	66	1	RE	2019-02-22	inview	2	21	0	0		0	0	0		macular edema due to retinal vein occlusion	1	Confident	Fair	All	All	0		0	0		1
184	66	1	RE	2019-02-22	peek	1	32	0	0		0	0	0		macular edema due to retinal vein occlusion	1	Confident	Poor	All	None	0		0	0		0
184	66	1	RE	2019-02-22	pictor	3	43	4	0		0	0	0		macular edema due to retinal vein occlusion	1		Good	All	Some	0		0	0		1
185	61	0	RE	2019-02-22	inview	2	40	4	0		0	0	0		macular edema due to retinal vein occlusion	1	Confident	Good	All	All	1	Severe NPDR	0	0		1
185	61	0	RE	2019-02-22	peek	3	36	2	0		0	0	0		macular edema due to retinal vein occlusion	1	Confident	Poor	All	None	0		0	0		0
185	61	0	RE	2019-02-22	pictor	1	30	0	0		0	0	0		macular edema due to retinal vein occlusion	1		Fair	All	All	0		0	0		0
